# Supplementary material for: Poly[bis­(μ3-acetato-κ4 O,O′:O:O′)bis­(μ2-acetato-κ3 O,O′:O)(μ2-2,5-dimethyl­benzene-1,4-diol-κ2 O:O′)dilead(II)]
Source: Acta Crystallogr Sect E Struct Rep Online. 2008 Sep 27;64(Pt 10):m1341–2. doi: 10.1107/S1600536808030535 (PMC2959230; doi:10.1107/S1600536808030535)
Supplement: Supplementary file 1 [file e-64-m1341-sup1.cif]

##############################################################################
###                                                                        ###
###        Electronic paper (Acta Crystallographica Section E)             ###
###                                                                        ###
##############################################################################
#                                                                            #
# This CIF contains the data in a paper accepted for publication in Acta     #
# Crystallographica Section E. It conforms to the requirements of Notes      #
# for Authors for Section E, and has been peer reviewed under the auspices   #
# of the IUCr Commission on Journals.                                        #
#                                                                            #
# Full details of the Crystallographic Information File format               #
# are given in the paper "The Crystallographic Information File (CIF):       #
# a New Standard Archive File for Crystallography" by S. R. Hall, F. H.      #
# Allen and I. D. Brown [Acta Cryst. (1991), A47, 655-685].                  #
#                                                                            #
# The current version of the core CIF dictionary is obtainable from          #
# ftp://ftp.iucr.org/pub/cif_core.dic. The current version number is 2.4.    #
#                                                                            #
# Software is freely available for graphical display of the structure(s) in  #
# this CIF.  For information consult the CIF home page http://www.iucr.org/  #
# cif/home.html                                                              #
#                                                                            #
# This file may be used for bona fide research purposes within the           #
# scientific community so long as proper attribution is given to the journal # 
# article from which it was obtained.                                        #
#                                                                            #
##############################################################################
                                             
data_global
_audit_creation_method     'from SHELXL97 CIF and IUCr SHELXL97-template'
_journal_date_recd_electronic     2008-09-03
_journal_date_accepted     2008-09-22
_journal_name_full     'Acta Crystallographica, Section E'
_journal_year     2008
_journal_volume     64
_journal_issue     10
_journal_page_first     m1341
_journal_page_last     m1342
_journal_paper_category     QM
_journal_coeditor_code     NC2114
_publ_contact_author_name     'Dr K. Lyczko '
_publ_contact_author_address
;
Institute of Nuclear Chemistry and Technology
Dorodna 16
03-195 Warsaw
Poland
;
_publ_contact_author_email     k.lyczko@op.pl
_publ_contact_author_fax     '+48 22 8111532'
_publ_contact_author_phone     '+48 22 5041355'
_publ_section_title
;\
Poly[bis(\m~3~-acetato-\k^4^<i>O</i>,<i>O</i>':<i>O</i>:<i>O</i>')bis(\m~2~-\
acetato-\k^3^<i>O</i>,<i>O</i>':<i>O</i>)(\m~2~-2,5-dimethylbenzene-1,4-\
diol-\k^2^<i>O</i>:<i>O</i>')dilead(II)]
;
loop_
    _publ_author_name
    _publ_author_address
    'Lyczko, Krzysztof'
;
Institute of Nuclear Chemistry and Technology
Dorodna 16
03-195 Warsaw
Poland
;
    'Bak, Joanna'
;
Warsaw University
Pasteura 1
02-093 Warsaw
Poland
;
data_I
_chemical_name_systematic
;
Poly[bis(\m~3~-acetato-\k^4^<i>O</i>,<i>O</i>':<i>O</i>:<i>O</i>')bis(\m~2~-
acetato-\k^3^<i>O</i>,<i>O</i>':<i>O</i>)(\m~2~-2,5-dimethylbenzene-1,4-
diol-\k^2^<i>O</i>:<i>O</i>')dilead(II)]
;
_chemical_name_common     ?
_chemical_formula_moiety     'C16 H22 O10 Pb2'
_chemical_formula_sum     'C16 H22 O10 Pb2'
_chemical_formula_iupac     '[Pb2 (C2 H3 O2)4 (C8 H10 O2)]'
_chemical_formula_weight     788.72
_chemical_melting_point     ?
_symmetry_cell_setting     triclinic
_symmetry_space_group_name_H-M     'P -1'
_symmetry_space_group_name_Hall     '-P 1'
loop_
    _symmetry_equiv_pos_as_xyz
    'x, y, z'
    '-x, -y, -z'
_cell_length_a     7.4905(11)
_cell_length_b     7.5526(10)
_cell_length_c     10.2522(15)
_cell_angle_alpha     93.043(11)
_cell_angle_beta     100.787(12)
_cell_angle_gamma     116.377(14)
_cell_volume     504.28(12)
_cell_formula_units_Z     1
_cell_measurement_reflns_used     9065
_cell_measurement_theta_min     3.0399
_cell_measurement_theta_max     28.6639
_cell_measurement_temperature     100(2)
_exptl_crystal_description     prismatic
_exptl_crystal_colour     colourless
_exptl_crystal_size_max     0.35
_exptl_crystal_size_mid     0.26
_exptl_crystal_size_min     0.14
_exptl_crystal_density_diffrn     2.597
_exptl_crystal_density_meas     ?
_exptl_crystal_density_method     'not measured'
_exptl_crystal_F_000     362
_exptl_absorpt_coefficient_mu     16.722
_exptl_absorpt_correction_type     analytical
_exptl_absorpt_process_details     '(CrysAlis RED; Oxford Diffraction, 2005)'
_exptl_absorpt_correction_T_min     0.03995
_exptl_absorpt_correction_T_max     0.226765
_exptl_special_details
;
;
_diffrn_ambient_temperature     100(2)
_diffrn_radiation_type     MoK\a
_diffrn_radiation_wavelength     0.71073
_diffrn_radiation_source     'fine-focus sealed tube'
_diffrn_radiation_monochromator     graphite
_diffrn_measurement_device_type     'Kuma KM-4 four-circle CCD'
_diffrn_measurement_method     \w
_diffrn_detector_area_resol_mean     8.6479
_diffrn_reflns_number     9065
_diffrn_reflns_av_R_equivalents     0.0410
_diffrn_reflns_av_sigmaI/netI     0.0284
_diffrn_reflns_theta_min     3.05
_diffrn_reflns_theta_max     28.73
_diffrn_reflns_theta_full     25.00
_diffrn_measured_fraction_theta_max     0.930
_diffrn_measured_fraction_theta_full     0.999
_diffrn_reflns_limit_h_min     -9
_diffrn_reflns_limit_h_max     9
_diffrn_reflns_limit_k_min     -10
_diffrn_reflns_limit_k_max     10
_diffrn_reflns_limit_l_min     -13
_diffrn_reflns_limit_l_max     13
_diffrn_standards_number     0
_diffrn_standards_interval_count     ?
_diffrn_standards_interval_time     0
_diffrn_standards_decay_%     0
_refine_special_details
;
Refinement of <i>F</i>^2^ against ALL reflections. The weighted <i>R</i>-factor
<i>wR</i> and goodness of fit <i>S</i> are based on <i>F</i>^2^, conventional
<i>R</i>-factors <i>R</i> are based on <i>F</i>, with <i>F</i> set to zero for
negative <i>F</i>^2^. The threshold expression of <i>F</i>^2^ >
\s(<i>F</i>^2^) is used only for calculating <i>R</i>-factors(gt) <i>etc</i>.
and is not relevant to the choice of reflections for refinement.
<i>R</i>-factors based on <i>F</i>^2^ are statistically about twice as large
as those based on <i>F</i>, and <i>R</i>- factors based on ALL data will be
even larger.
;
_reflns_number_total     2432
_reflns_number_gt     2317
_reflns_threshold_expression     I>2\s(I)
_refine_ls_structure_factor_coef     Fsqd
_refine_ls_matrix_type     full
_refine_ls_R_factor_all     0.0184
_refine_ls_R_factor_gt     0.0173
_refine_ls_wR_factor_gt     0.0425
_refine_ls_wR_factor_ref     0.0428
_refine_ls_goodness_of_fit_ref     1.067
_refine_ls_restrained_S_all     1.067
_refine_ls_number_reflns     2432
_refine_ls_number_parameters     132
_refine_ls_number_restraints     0
_refine_ls_hydrogen_treatment     constr
_refine_ls_weighting_scheme     calc
_refine_ls_weighting_details
       'calc w = 1/[\s^2^(Fo^2^)+(0.0223P)^2^+0.6288P] where P=(Fo^2^+2Fc^2^)/3'
_atom_sites_solution_hydrogens     geom
_atom_sites_solution_primary     direct
_atom_sites_solution_secondary     difmap
_refine_ls_shift/su_max     0.001
_refine_ls_shift/su_mean     0.000
_refine_diff_density_max     1.297
_refine_diff_density_min     -1.669
_refine_ls_extinction_method     'SHELXL97 (Sheldrick, 2008)'
_refine_ls_extinction_coef     0.0077(5)
_refine_ls_extinction_expression
                                  'Fc^*^=kFc[1+0.001xFc^2^\l^3^/sin(2\q)]^-1/4^'
loop_
    _atom_type_symbol
    _atom_type_description
    _atom_type_scat_dispersion_real
    _atom_type_scat_dispersion_imag
    _atom_type_scat_source
    'C' 'C' 0.0033 0.0016
                         'International Tables Vol C Tables 4.2.6.8 and 6.1.1.4'
    'H' 'H' 0.0000 0.0000
                         'International Tables Vol C Tables 4.2.6.8 and 6.1.1.4'
    'O' 'O' 0.0106 0.0060
                         'International Tables Vol C Tables 4.2.6.8 and 6.1.1.4'
    'Pb' 'Pb' -3.3944 10.1111
                         'International Tables Vol C Tables 4.2.6.8 and 6.1.1.4'
_computing_data_collection     'CrysAlis CCD (Oxford Diffraction, 2005)'
_computing_cell_refinement     'CrysAlis RED (Oxford Diffraction, 2005)'
_computing_data_reduction     'CrysAlis RED (Oxford Diffraction, 2005)'
_computing_structure_solution     'SHELXS97 (Sheldrick, 2008)'
_computing_structure_refinement     'SHELXL97 (Sheldrick, 2008)'
_computing_molecular_graphics     'Mercury (Macrae <i>et al.</i>,  2006)'
_computing_publication_material     'SHELXL97 (Sheldrick, 2008)'
loop_
    _atom_site_type_symbol
    _atom_site_label
    _atom_site_fract_x
    _atom_site_fract_y
    _atom_site_fract_z
    _atom_site_U_iso_or_equiv
    _atom_site_adp_type
    _atom_site_calc_flag
    _atom_site_refinement_flags
    _atom_site_occupancy
    _atom_site_disorder_assembly
    _atom_site_disorder_group
    Pb Pb1 0.205617(17) 0.362095(17) 0.046792(11) 0.00910(6) Uani d . 1 . .
    O O1 0.4490(4) 0.6463(4) -0.0457(2) 0.0121(5) Uani d . 1 . .
    O O2 0.1324(4) 0.6005(4) -0.0858(3) 0.0154(5) Uani d . 1 . .
    O O3 0.1663(4) 0.2264(4) -0.1751(2) 0.0148(5) Uani d . 1 . .
    O O4 -0.1191(4) 0.0447(4) -0.1145(3) 0.0214(6) Uani d . 1 . .
    C C1 0.3154(5) 0.6990(5) -0.0954(3) 0.0111(6) Uani d . 1 . .
    C C2 0.3723(6) 0.8784(6) -0.1662(4) 0.0155(7) Uani d . 1 . .
    H H2A 0.5180 0.9365 -0.1668 0.023 Uiso calc R 1 . .
    H H2B 0.3466 0.9780 -0.1192 0.023 Uiso calc R 1 . .
    H H2C 0.2896 0.8380 -0.2589 0.023 Uiso calc R 1 . .
    C C3 -0.0132(5) 0.0788(6) -0.1992(4) 0.0135(7) Uani d . 1 . .
    C C4 -0.0903(6) -0.0587(6) -0.3316(4) 0.0212(8) Uani d . 1 . .
    H H4A -0.0509 -0.1658 -0.3216 0.032 Uiso calc R 1 . .
    H H4B -0.0301 0.0174 -0.4002 0.032 Uiso calc R 1 . .
    H H4C -0.2400 -0.1172 -0.3588 0.032 Uiso calc R 1 . .
    C C5 0.5070(5) 0.5941(5) 0.3871(3) 0.0124(7) Uani d . 1 . .
    O O5 0.5039(4) 0.6836(4) 0.2743(3) 0.0166(5) Uani d . 1 . .
    H H5 0.6216 0.7356 0.2591 0.025 Uiso calc R 1 . .
    C C6 0.3672(5) 0.5861(6) 0.4637(4) 0.0129(7) Uani d . 1 . .
    C C7 0.3647(5) 0.4909(5) 0.5766(3) 0.0133(7) Uani d . 1 . .
    H H7 0.2720 0.4841 0.6303 0.016 Uiso calc R 1 . .
    C C8 0.2300(6) 0.6797(7) 0.4230(4) 0.0207(8) Uani d . 1 . .
    H H8A 0.1526 0.6732 0.4914 0.031 Uiso calc R 1 . .
    H H8B 0.1344 0.6074 0.3366 0.031 Uiso calc R 1 . .
    H H8C 0.3133 0.8199 0.4145 0.031 Uiso calc R 1 . .
loop_
    _atom_site_aniso_label
    _atom_site_aniso_U_11
    _atom_site_aniso_U_22
    _atom_site_aniso_U_33
    _atom_site_aniso_U_12
    _atom_site_aniso_U_13
    _atom_site_aniso_U_23
    Pb1 0.00762(8) 0.00740(8) 0.01117(8) 0.00219(6) 0.00281(5) 0.00244(5)
    O1 0.0087(12) 0.0098(12) 0.0179(12) 0.0040(10) 0.0032(9) 0.0049(10)
    O2 0.0082(12) 0.0150(13) 0.0246(14) 0.0054(11) 0.0062(10) 0.0077(11)
    O3 0.0130(12) 0.0112(12) 0.0157(12) 0.0012(11) 0.0048(9) 0.0017(10)
    O4 0.0123(13) 0.0247(16) 0.0203(14) 0.0021(12) 0.0053(10) 0.0018(12)
    C1 0.0119(16) 0.0087(16) 0.0123(16) 0.0048(14) 0.0025(12) 0.0006(13)
    C2 0.0098(17) 0.0120(18) 0.0240(19) 0.0034(15) 0.0051(14) 0.0091(15)
    C3 0.0107(17) 0.0115(17) 0.0151(16) 0.0037(15) -0.0002(13) 0.0028(14)
    C4 0.023(2) 0.0139(19) 0.0179(18) 0.0035(17) 0.0004(15) -0.0014(15)
    C5 0.0120(16) 0.0105(17) 0.0090(15) 0.0010(14) 0.0011(12) 0.0005(13)
    O5 0.0146(13) 0.0202(14) 0.0150(12) 0.0062(12) 0.0061(10) 0.0089(11)
    C6 0.0110(17) 0.0105(16) 0.0145(16) 0.0036(14) 0.0013(12) -0.0007(13)
    C7 0.0109(16) 0.0128(17) 0.0133(16) 0.0029(14) 0.0038(12) 0.0001(14)
    C8 0.0190(19) 0.025(2) 0.0224(19) 0.0138(18) 0.0055(15) 0.0065(16)
_geom_special_details
;
All e.s.d.'s (except the e.s.d. in the dihedral angle between two l.s. planes)
are estimated using the full covariance matrix. The cell e.s.d.'s are taken
into account individually in the estimation of e.s.d.'s in distances, angles
and torsion angles; correlations between e.s.d.'s in cell parameters are only
used when they are defined by crystal symmetry. An approximate (isotropic)
treatment of cell e.s.d.'s is used for estimating e.s.d.'s involving l.s.
planes.
;
loop_
    _geom_bond_atom_site_label_1
    _geom_bond_atom_site_label_2
    _geom_bond_site_symmetry_2
    _geom_bond_distance
    _geom_bond_publ_flag
    Pb1 O3 . 2.355(3) y
    Pb1 O1 . 2.493(3) y
    Pb1 O2 . 2.499(3) y
    Pb1 O1 2_665 2.618(2) y
    Pb1 O4 . 2.700(3) y
    Pb1 O2 2_565 2.767(3) y
    Pb1 O5 . 2.993(3) y
    Pb1 O4 2_555 2.994(3) y
    O1 C1 . 1.267(4) ?
    O1 Pb1 2_665 2.618(2) ?
    O2 C1 . 1.263(4) ?
    O3 C3 . 1.275(4) ?
    O4 C3 . 1.245(4) ?
    C1 C2 . 1.500(5) ?
    C2 H2A . 0.9800 ?
    C2 H2B . 0.9800 ?
    C2 H2C . 0.9800 ?
    C3 C4 . 1.509(5) ?
    C4 H4A . 0.9800 ?
    C4 H4B . 0.9800 ?
    C4 H4C . 0.9800 ?
    C5 O5 . 1.372(4) ?
    C5 C7 2_666 1.384(5) ?
    C5 C6 . 1.405(5) ?
    O5 H5 . 0.8400 ?
    C6 C7 . 1.393(5) ?
    C6 C8 . 1.499(5) ?
    C7 C5 2_666 1.384(5) ?
    C7 H7 . 0.9500 ?
    C8 H8A . 0.9800 ?
    C8 H8B . 0.9800 ?
    C8 H8C . 0.9800 ?
loop_
    _geom_angle_atom_site_label_1
    _geom_angle_atom_site_label_2
    _geom_angle_atom_site_label_3
    _geom_angle_site_symmetry_1
    _geom_angle_site_symmetry_3
    _geom_angle
    _geom_angle_publ_flag
    O3 Pb1 O1 . . 75.58(9) ?
    O3 Pb1 O2 . . 77.94(9) ?
    O1 Pb1 O2 . . 52.08(8) ?
    O3 Pb1 O1 . 2_665 75.04(8) ?
    O1 Pb1 O1 . 2_665 66.16(9) ?
    O2 Pb1 O1 . 2_665 116.77(8) ?
    O3 Pb1 O4 . . 50.93(8) ?
    O1 Pb1 O4 . . 121.84(8) ?
    O2 Pb1 O4 . . 91.50(9) ?
    O1 Pb1 O4 2_665 . 111.98(8) ?
    C1 O1 Pb1 . . 94.0(2) ?
    C1 O1 Pb1 . 2_665 149.3(2) ?
    Pb1 O1 Pb1 . 2_665 113.84(9) ?
    C1 O2 Pb1 . . 93.8(2) ?
    C3 O3 Pb1 . . 101.7(2) ?
    C3 O4 Pb1 . . 86.2(2) ?
    O2 C1 O1 . . 120.1(3) ?
    O2 C1 C2 . . 119.4(3) ?
    O1 C1 C2 . . 120.6(3) ?
    C1 C2 H2A . . 109.5 ?
    C1 C2 H2B . . 109.5 ?
    H2A C2 H2B . . 109.5 ?
    C1 C2 H2C . . 109.5 ?
    H2A C2 H2C . . 109.5 ?
    H2B C2 H2C . . 109.5 ?
    O4 C3 O3 . . 121.2(3) ?
    O4 C3 C4 . . 120.8(3) ?
    O3 C3 C4 . . 118.0(3) ?
    C3 C4 H4A . . 109.5 ?
    C3 C4 H4B . . 109.5 ?
    H4A C4 H4B . . 109.5 ?
    C3 C4 H4C . . 109.5 ?
    H4A C4 H4C . . 109.5 ?
    H4B C4 H4C . . 109.5 ?
    O5 C5 C7 . 2_666 122.7(3) ?
    O5 C5 C6 . . 116.7(3) ?
    C7 C5 C6 2_666 . 120.6(3) ?
    C5 O5 H5 . . 109.5 ?
    C7 C6 C5 . . 117.4(3) ?
    C7 C6 C8 . . 122.9(3) ?
    C5 C6 C8 . . 119.8(3) ?
    C5 C7 C6 2_666 . 122.0(3) ?
    C5 C7 H7 2_666 . 119.0 ?
    C6 C7 H7 . . 119.0 ?
    C6 C8 H8A . . 109.5 ?
    C6 C8 H8B . . 109.5 ?
    H8A C8 H8B . . 109.5 ?
    C6 C8 H8C . . 109.5 ?
    H8A C8 H8C . . 109.5 ?
    H8B C8 H8C . . 109.5 ?
loop_
    _geom_torsion_atom_site_label_1
    _geom_torsion_atom_site_label_2
    _geom_torsion_atom_site_label_3
    _geom_torsion_atom_site_label_4
    _geom_torsion_site_symmetry_1
    _geom_torsion_site_symmetry_2
    _geom_torsion_site_symmetry_3
    _geom_torsion_site_symmetry_4
    _geom_torsion
    _geom_torsion_publ_flag
    O3 Pb1 O1 C1 . . . . 86.8(2) ?
    O2 Pb1 O1 C1 . . . . 1.04(19) ?
    O1 Pb1 O1 C1 2_665 . . . 166.6(3) ?
    O4 Pb1 O1 C1 . . . . 64.6(2) ?
    O3 Pb1 O1 Pb1 . . . 2_665 -79.76(11) ?
    O2 Pb1 O1 Pb1 . . . 2_665 -165.57(16) ?
    O1 Pb1 O1 Pb1 2_665 . . 2_665 0.0 ?
    O4 Pb1 O1 Pb1 . . . 2_665 -101.97(11) ?
    O3 Pb1 O2 C1 . . . . -82.0(2) ?
    O1 Pb1 O2 C1 . . . . -1.05(19) ?
    O1 Pb1 O2 C1 2_665 . . . -15.8(2) ?
    O4 Pb1 O2 C1 . . . . -131.5(2) ?
    O1 Pb1 O3 C3 . . . . -156.6(2) ?
    O2 Pb1 O3 C3 . . . . -103.1(2) ?
    O1 Pb1 O3 C3 2_665 . . . 134.7(2) ?
    O4 Pb1 O3 C3 . . . . -1.1(2) ?
    O3 Pb1 O4 C3 . . . . 1.1(2) ?
    O1 Pb1 O4 C3 . . . . 29.2(2) ?
    O2 Pb1 O4 C3 . . . . 74.2(2) ?
    O1 Pb1 O4 C3 2_665 . . . -45.6(2) ?
    Pb1 O2 C1 O1 . . . . 1.9(3) ?
    Pb1 O2 C1 C2 . . . . -178.1(3) ?
    Pb1 O1 C1 O2 . . . . -1.9(3) ?
    Pb1 O1 C1 O2 2_665 . . . 153.6(3) ?
    Pb1 O1 C1 C2 . . . . 178.1(3) ?
    Pb1 O1 C1 C2 2_665 . . . -26.4(6) ?
    Pb1 O4 C3 O3 . . . . -1.8(3) ?
    Pb1 O4 C3 C4 . . . . 175.7(3) ?
    Pb1 O3 C3 O4 . . . . 2.1(4) ?
    Pb1 O3 C3 C4 . . . . -175.4(3) ?
    O5 C5 C6 C7 . . . . 178.3(3) ?
    C7 C5 C6 C7 2_666 . . . 0.3(6) ?
    O5 C5 C6 C8 . . . . -2.3(5) ?
    C7 C5 C6 C8 2_666 . . . 179.8(4) ?
    C5 C6 C7 C5 . . . 2_666 -0.3(6) ?
    C8 C6 C7 C5 . . . 2_666 -179.8(4) ?
loop_
    _geom_hbond_atom_site_label_D
    _geom_hbond_atom_site_label_H
    _geom_hbond_atom_site_label_A
    _geom_hbond_site_symmetry_A
    _geom_hbond_distance_DH
    _geom_hbond_distance_HA
    _geom_hbond_distance_DA
    _geom_hbond_angle_DHA
    _geom_hbond_publ_flag
    O5 H5 O3 2_665 0.84 1.87 2.668(4) 159.3 yes
