# Supplementary material for: Poly[bis­(μ3-acetato-κ4 O,O′:O:O′)bis­(μ2-acetato-κ3 O,O′:O)(μ2-2,5-dimethyl­benzene-1,4-diol-κ2 O:O′)dilead(II)]
Source: Acta Crystallogr Sect E Struct Rep Online. 2008 Sep 27;64(Pt 10):m1341–2. doi: 10.1107/S1600536808030535 (PMC2959230; doi:10.1107/S1600536808030535)
Supplement: Supplementary file 2 [file e-64-m1341-Isup2.hkl]

# 
# h,k,l, Fc-squared, Fo-squared, sigma(Fo-squared) and status flag 
# 
data_I
_shelx_title ' pA_a2 in P1' 
_shelx_refln_list_code          4 
_shelx_F_calc_maximum      198.92 
_exptl_crystal_F_000       362.00 
_reflns_d_resolution_high  0.7394 
 
loop_ 
 _symmetry_equiv_pos_as_xyz 
 'x, y, z' 
 '-x, -y, -z' 
 
_cell_length_a     7.4905 
_cell_length_b     7.5526 
_cell_length_c    10.2522 
_cell_angle_alpha  93.043 
_cell_angle_beta  100.787 
_cell_angle_gamma 116.377 
 
_shelx_F_squared_multiplier     1.000 
 
loop_ 
 _refln_index_h 
 _refln_index_k 
 _refln_index_l 
 _refln_F_squared_calc 
 _refln_F_squared_meas 
 _refln_F_squared_sigma 
 _refln_observed_status 
   1   0   0      679.16      744.54      8.54 o 
   2   0   0    10062.55    10026.93    280.48 o 
   3   0   0    12669.19    12753.79    303.49 o 
   4   0   0     1335.60     1278.71     20.96 o 
   5   0   0     7621.29     7448.52    241.73 o 
   6   0   0      468.15      446.91     17.65 o 
   7   0   0     5368.79     5464.44    200.40 o 
   8   0   0      801.88      822.54     76.59 o 
  -9   1   0     3716.20     3902.81     79.18 o 
  -8   1   0      156.93      153.04     25.09 o 
  -7   1   0     5925.11     5874.92    113.00 o 
  -6   1   0     3528.36     3436.81     56.97 o 
  -5   1   0     2576.74     2654.70     37.29 o 
  -4   1   0    14282.94    14388.33    133.55 o 
  -3   1   0        4.80       46.31      4.95 o 
  -2   1   0    25136.36    26242.05    306.60 o 
  -1   1   0    11636.82    11453.36    227.64 o 
   0   1   0    13071.52    12804.17   1617.99 o 
   1   1   0     4043.97     4000.44    144.40 o 
   2   1   0       22.47       57.46      4.73 o 
   3   1   0    17217.27    17450.44    348.86 o 
   4   1   0     1766.52     1836.94     46.12 o 
   5   1   0     4593.93     4514.37    223.49 o 
   6   1   0     5426.44     5485.89    433.57 o 
   7   1   0      622.88      646.52     57.41 o 
   8   1   0     3353.72     3006.98     86.66 o 
  -9   2   0     2082.73     2097.77     61.16 o 
  -8   2   0     4781.20     4838.88    104.18 o 
  -7   2   0      301.96      311.13     17.75 o 
  -6   2   0    11017.51    11296.68     80.64 o 
  -5   2   0     1245.37     1298.11     23.83 o 
  -4   2   0     4639.01     4825.55     68.30 o 
  -3   2   0    14708.37    14971.80    217.12 o 
  -2   2   0      814.78      842.76     40.50 o 
  -1   2   0    10077.99    10141.38     86.38 o 
   0   2   0      269.76      363.22     13.93 o 
   1   2   0    12721.82    12798.31    214.76 o 
   2   2   0     6692.33     6829.86     69.14 o 
   3   2   0     2750.66     2733.51     42.79 o 
   4   2   0     9604.73     9078.03    476.84 o 
   5   2   0        0.43       22.27     16.08 o 
   6   2   0     5538.95     5470.67    488.41 o 
   7   2   0      987.51     1045.44     66.71 o 
  -9   3   0       11.08       10.39     23.04 o 
  -8   3   0     5277.64     5565.37     69.86 o 
  -7   3   0     2116.53     2200.83     41.94 o 
  -6   3   0     3152.57     3295.85     87.84 o 
  -5   3   0     9218.17     9228.58    113.90 o 
  -4   3   0      212.02      261.85     12.74 o 
  -3   3   0    26768.91    26249.35    536.84 o 
  -2   3   0     2764.70     2780.19     26.14 o 
  -1   3   0     4449.43     4541.06     52.02 o 
   0   3   0    18577.36    18638.86    104.22 o 
   1   3   0      346.07      343.02     13.98 o 
   2   3   0     8140.28     8257.52     76.18 o 
   3   3   0      930.93      887.04     24.77 o 
   4   3   0     5647.20     5492.36    282.78 o 
   5   3   0     1625.25     1678.58    128.92 o 
   6   3   0      883.44      886.71     96.07 o 
  -9   4   0     2936.72     3026.94     61.38 o 
  -8   4   0      333.73      339.79     28.20 o 
  -7   4   0     5459.59     5642.79    121.94 o 
  -6   4   0      534.78      537.54     23.58 o 
  -5   4   0     8045.27     8148.18    152.42 o 
  -4   4   0     5802.72     5692.66    124.13 o 
  -3   4   0     4246.24     4409.24    124.06 o 
  -2   4   0     9732.58     9984.79    182.08 o 
  -1   4   0       33.64       89.66     12.02 o 
   0   4   0    13772.54    13670.34    137.33 o 
   1   4   0     1803.00     1930.29    103.29 o 
   2   4   0     2792.67     2813.88     85.85 o 
   3   4   0     6425.42     6241.90    170.38 o 
   4   4   0      258.00      217.81     30.06 o 
   5   4   0     4638.68     4652.68    305.82 o 
  -9   5   0     3264.69     3418.21    124.32 o 
  -8   5   0     1079.16     1108.75     37.31 o 
  -7   5   0     1900.49     1881.28     54.41 o 
  -6   5   0     5829.92     5845.96    259.93 o 
  -5   5   0      431.91      430.95     15.03 o 
  -4   5   0     6210.17     6077.65    150.93 o 
  -3   5   0      545.45      517.22     17.89 o 
  -2   5   0     8051.15     8237.47    162.57 o 
  -1   5   0     4427.21     4280.92    121.44 o 
   0   5   0     1178.12     1136.93     23.64 o 
   1   5   0     8443.93     8865.94    365.01 o 
   2   5   0      314.67      336.52     29.53 o 
   3   5   0     7030.20     7537.27    721.67 o 
   4   5   0     2293.49     2197.38     75.71 o 
   5   5   0      912.91      595.48     96.36 o 
  -9   6   0      806.17      732.95     72.97 o 
  -8   6   0     5151.99     5170.29    183.61 o 
  -7   6   0       98.69      107.58     16.42 o 
  -6   6   0     6028.44     6111.74    224.99 o 
  -5   6   0     2440.64     2400.56     65.16 o 
  -4   6   0     1691.19     1760.12     51.62 o 
  -3   6   0     8711.95     8600.29     69.44 o 
  -2   6   0        3.44       11.23     15.04 o 
  -1   6   0     6617.30     6053.23    136.71 o 
   0   6   0     1350.71     1340.59     30.38 o 
   1   6   0     5246.83     5336.40    101.77 o 
   2   6   0     4407.44     4590.83    141.37 o 
   3   6   0      465.93      430.37     41.47 o 
   4   6   0     4179.78     4155.31    118.15 o 
  -9   7   0      513.83      502.85     77.06 o 
  -8   7   0     2875.47     2981.34    158.80 o 
  -7   7   0     2334.04     2372.67     95.16 o 
  -6   7   0      348.19      372.25     21.64 o 
  -5   7   0     7828.87     8032.27    280.47 o 
  -4   7   0      302.66      299.92     22.65 o 
  -3   7   0     7134.50     7030.86    130.55 o 
  -2   7   0     2696.56     2413.67    112.60 o 
  -1   7   0     2083.17     2049.63     57.30 o 
   0   7   0     6552.56     6591.36    211.18 o 
   1   7   0       94.61       99.59     24.04 o 
   2   7   0     3959.74     4069.71     85.26 o 
   3   7   0     1188.13     1210.89     75.25 o 
  -8   8   0       16.59       41.49     36.32 o 
  -7   8   0     3316.60     3640.49     96.18 o 
  -6   8   0     1272.10     1295.02     38.37 o 
  -5   8   0     4716.69     4596.02    155.72 o 
  -4   8   0     3135.14     3071.69     53.41 o 
  -3   8   0      209.31      194.07     30.40 o 
  -2   8   0     6189.45     5660.63     75.20 o 
  -1   8   0     1331.37     1277.09     78.83 o 
   0   8   0     2569.52     2593.84     54.86 o 
   1   8   0     2903.53     2895.47     71.32 o 
  -7   9   0      563.00      572.71     50.13 o 
  -6   9   0     4390.44     4469.35    174.56 o 
  -5   9   0       64.17       55.01     42.09 o 
  -4   9   0     2620.11     2524.39     76.21 o 
  -3   9   0     2164.82     1937.21     76.41 o 
  -2   9   0     1198.27     1116.44     43.39 o 
  -1   9   0     3609.01     3546.73     92.51 o 
  -5  10   0     2209.68     2143.82    102.81 o 
   5 -10   1     3161.46     3583.99    128.02 o 
   1  -9   1     3261.87     3210.48    152.14 o 
   2  -9   1     1241.79     1117.76     55.78 o 
   3  -9   1     2846.86     2642.15    225.40 o 
   4  -9   1     1833.22     1822.82     72.94 o 
   5  -9   1      727.41      756.76     47.39 o 
   6  -9   1     3848.94     3993.27    133.32 o 
   7  -9   1       29.54       29.85     38.60 o 
   8  -9   1     1870.54     1939.48     99.63 o 
  -1  -8   1     3943.00     4010.40    100.85 o 
   0  -8   1     2148.93     2116.16     77.87 o 
   1  -8   1     1390.86     1450.70     82.10 o 
   2  -8   1     5957.02     5498.42    132.56 o 
   3  -8   1      128.47       83.32     28.49 o 
   4  -8   1     5031.00     5127.58    127.10 o 
   5  -8   1     1409.96     1435.03     45.58 o 
   6  -8   1     1842.71     1975.88     52.93 o 
   7  -8   1     2975.28     3216.42    106.02 o 
   8  -8   1      220.46      191.90     37.80 o 
  -3  -7   1     3154.77     3127.70    100.89 o 
  -2  -7   1     2384.65     2405.10     45.47 o 
  -1  -7   1      431.03      429.41     35.07 o 
   0  -7   1     7095.97     7033.86    350.88 o 
   1  -7   1      137.19      125.34     25.60 o 
   2  -7   1     5094.90     4627.71    353.76 o 
   3  -7   1     4484.02     4424.93     49.91 o 
   4  -7   1     1712.93     1737.04     56.51 o 
   5  -7   1     5389.34     5731.58    149.91 o 
   6  -7   1        2.99       15.36     18.56 o 
   7  -7   1     3883.54     4073.29    109.15 o 
   8  -7   1      831.19      938.44    140.54 o 
  -4  -6   1     3719.63     3218.45     79.27 o 
  -3  -6   1       12.96       15.27     42.19 o 
  -2  -6   1     3412.25     3561.04    123.12 o 
  -1  -6   1     2421.83     2389.12    123.63 o 
   0  -6   1     3388.17     3387.87    154.76 o 
   1  -6   1     4689.15     4464.78    128.63 o 
   2  -6   1      507.79      545.94     24.82 o 
   3  -6   1     9589.62    10028.54    357.90 o 
   4  -6   1      150.74      151.93     15.18 o 
   5  -6   1     3815.11     3767.94    143.52 o 
   6  -6   1     4336.91     4225.76    136.87 o 
   7  -6   1      823.86      764.82     26.75 o 
   8  -6   1     4779.94     4808.68    199.35 o 
   9  -6   1      121.60      117.87     61.75 o 
  -5  -5   1      135.07      101.58     46.55 o 
  -4  -5   1     2990.41     2772.42    122.15 o 
  -3  -5   1     4519.14     4352.39    163.72 o 
  -2  -5   1     1194.37     1222.96     41.41 o 
  -1  -5   1     9543.19    10205.53    674.20 o 
   0  -5   1       12.06       19.69     13.43 o 
   1  -5   1     8481.54     8227.08    440.28 o 
   2  -5   1     3926.17     4219.96    120.55 o 
   3  -5   1     2711.16     2786.84     68.17 o 
   4  -5   1     6417.62     6283.25    145.39 o 
   5  -5   1       72.78       83.93     10.72 o 
   6  -5   1     9046.21     8752.80    160.22 o 
   7  -5   1      855.38      896.10     24.74 o 
   8  -5   1     3025.37     3242.37     88.16 o 
   9  -5   1     3127.32     3747.18    193.29 o 
  -6  -4   1     2122.13     1852.27    269.00 o 
  -5  -4   1     4791.45     4601.56    273.56 o 
  -4  -4   1      210.97      180.72     31.41 o 
  -3  -4   1    10089.56     9885.83    211.21 o 
  -2  -4   1      553.68      508.66     23.60 o 
  -1  -4   1     6086.73     6513.03    274.00 o 
   0  -4   1    10514.21    10983.32    119.67 o 
   1  -4   1     1300.40     1315.24     26.95 o 
   2  -4   1    11825.85    12232.29    103.56 o 
   3  -4   1       98.20       98.97      8.99 o 
   4  -4   1    10610.04    10201.19    180.66 o 
   5  -4   1     4721.08     4816.55     79.38 o 
   6  -4   1     2647.14     2683.35     32.63 o 
   7  -4   1     5306.47     5766.69    195.14 o 
   8  -4   1        8.39        0.42     22.66 o 
   9  -4   1     4062.51     4554.08    228.28 o 
  -7  -3   1     4105.90     4523.83    142.51 o 
  -6  -3   1      158.40      178.01     32.26 o 
  -5  -3   1     4338.61     4298.55    293.85 o 
  -4  -3   1     1670.36     1658.37     37.79 o 
  -3  -3   1     2707.04     2605.16     68.88 o 
  -2  -3   1     7496.07     7639.73    119.05 o 
  -1  -3   1      252.16      309.24     10.20 o 
   0  -3   1    21487.78    22184.75    568.57 o 
   1  -3   1      916.19      933.92     43.10 o 
   2  -3   1    14393.77    14826.98    299.90 o 
   3  -3   1    17065.52    17090.24    207.11 o 
   4  -3   1      129.99      153.87      7.18 o 
   5  -3   1    10261.07    10689.17    147.12 o 
   6  -3   1     1128.01     1151.52     21.39 o 
   7  -3   1     2881.78     3005.70     94.58 o 
   8  -3   1     3556.69     3774.31     70.79 o 
   9  -3   1      341.89      339.26     33.10 o 
  -7  -2   1     1570.05     1581.40    154.36 o 
  -6  -2   1     4550.91     4447.97    344.42 o 
  -5  -2   1     1135.44     1067.08     43.54 o 
  -4  -2   1     7437.75     6904.60    360.76 o 
  -3  -2   1     1368.55     1344.71     29.51 o 
  -2  -2   1    14664.09    15653.61    276.66 o 
  -1  -2   1    10812.07    11446.40     70.30 o 
   0  -2   1     3944.19     3959.96     73.24 o 
   1  -2   1    28182.90    28378.55    570.09 o 
   2  -2   1      627.52      676.44      8.47 o 
   3  -2   1     9754.34     9929.75     91.94 o 
   4  -2   1     5224.41     5456.43     96.62 o 
   5  -2   1     3582.46     3657.62     53.77 o 
   6  -2   1     9704.67     9796.50     51.43 o 
   7  -2   1        1.74       10.33     13.18 o 
   8  -2   1     5541.54     5580.46    129.24 o 
   9  -2   1      666.83      655.21     35.94 o 
  -8  -1   1     4127.08     4034.59    437.55 o 
  -7  -1   1        2.92       27.92     21.97 o 
  -6  -1   1     9394.35     9307.52    755.63 o 
  -5  -1   1     2160.50     2102.75     82.42 o 
  -4  -1   1     3764.19     3647.44     86.54 o 
  -3  -1   1    24955.92    24902.39    714.42 o 
  -2  -1   1      377.52      395.13      8.99 o 
  -1  -1   1    19282.49    19379.22    442.23 o 
   0  -1   1     3256.33     3368.30    142.15 o 
   1  -1   1     7526.19     7680.20    170.05 o 
   2  -1   1     8290.53     8209.04    106.94 o 
   3  -1   1     1650.66     1641.32     22.32 o 
   4  -1   1    17886.56    17862.93    245.76 o 
   5  -1   1      530.27      536.85     10.87 o 
   6  -1   1     7811.86     7805.60    114.48 o 
   7  -1   1     2099.85     2129.58     63.71 o 
   8  -1   1      630.21      641.74     38.77 o 
   9  -1   1     3381.27     3541.62    113.45 o 
  -8   0   1     3786.46     3797.15    222.81 o 
  -7   0   1     2507.84     2465.38     74.89 o 
  -6   0   1     1373.68     1363.17     38.19 o 
  -5   0   1    10805.31    10532.37    270.76 o 
  -4   0   1      275.68      293.57      7.24 o 
  -3   0   1    16322.42    15900.89    339.78 o 
  -2   0   1     4323.17     4246.66     48.00 o 
  -1   0   1     6679.82     6799.93    115.68 o 
   1   0   1      854.61      979.29     15.86 o 
   2   0   1    21140.47    21237.39    507.15 o 
   3   0   1     5725.16     5822.38    147.20 o 
   4   0   1     2924.87     2822.01     59.55 o 
   5   0   1     5050.04     5109.48     42.65 o 
   6   0   1      235.60      244.27     16.98 o 
   7   0   1     2848.24     2785.37     94.82 o 
   8   0   1      683.57      674.26     40.67 o 
  -9   1   1     3936.58     4223.65     81.38 o 
  -8   1   1      351.81      360.27     24.34 o 
  -7   1   1     4166.69     4074.90    154.58 o 
  -6   1   1     3279.16     3175.68    125.77 o 
  -5   1   1     5193.88     5225.87    165.65 o 
  -4   1   1     8271.89     8195.83    132.41 o 
  -3   1   1      401.97      436.41     18.09 o 
  -2   1   1    30937.55    30501.38    231.19 o 
  -1   1   1     1414.89     1541.87     53.37 o 
   0   1   1     7115.86     6591.74     83.79 o 
   1   1   1    15827.13    16879.36    254.41 o 
   2   1   1     1600.21     1575.49     31.65 o 
   3   1   1    10822.31    10817.20    236.83 o 
   4   1   1      227.39      241.74     10.32 o 
   5   1   1     6171.36     6158.71    284.71 o 
   6   1   1     1671.97     1696.43     74.70 o 
   7   1   1     1122.29     1140.55     56.11 o 
  -9   2   1     3945.27     4055.78    130.26 o 
  -8   2   1     2817.91     2744.42     95.17 o 
  -7   2   1      169.37      160.93     21.23 o 
  -6   2   1    12916.09    12641.21    281.53 o 
  -5   2   1        7.67       30.82      8.85 o 
  -4   2   1     9440.76     9838.14     86.16 o 
  -3   2   1     6618.97     6534.56     60.78 o 
  -2   2   1     5857.07     5624.38     35.66 o 
  -1   2   1     5440.67     5376.35     43.94 o 
   0   2   1       11.22       76.78     12.23 o 
   1   2   1    22784.65    23877.39    355.00 o 
   2   2   1     1017.74     1010.29     23.20 o 
   3   2   1     8658.39     8821.63    257.74 o 
   4   2   1     5370.14     5351.29    463.48 o 
   5   2   1      718.45      727.96     67.38 o 
   6   2   1     6842.42     6844.38    509.05 o 
   7   2   1      421.41      376.05     38.64 o 
  -9   3   1       50.51       56.81     22.54 o 
  -8   3   1     5530.39     5748.35     70.78 o 
  -7   3   1      616.00      622.26     25.88 o 
  -6   3   1     8385.58     8455.57    141.24 o 
  -5   3   1     5165.09     5214.82    135.45 o 
  -4   3   1     1105.19     1112.66     29.86 o 
  -3   3   1    12586.27    11966.72    151.92 o 
  -2   3   1      575.65      598.78     11.24 o 
  -1   3   1    10668.79    10974.58     47.99 o 
   0   3   1     7610.67     7419.72    290.42 o 
   1   3   1     4244.81     4260.87     88.61 o 
   2   3   1     6964.15     6961.37     74.93 o 
   3   3   1      225.87      238.73     20.39 o 
   4   3   1     6326.07     6277.66    370.45 o 
   5   3   1     1604.57     1543.70     87.99 o 
   6   3   1     2552.47     2508.60    166.89 o 
  -9   4   1     1382.31     1470.23     44.50 o 
  -8   4   1     2366.78     2395.22    107.61 o 
  -7   4   1     4444.80     4377.21    119.90 o 
  -6   4   1        4.38       12.25     11.62 o 
  -5   4   1     9157.51     8890.76    174.22 o 
  -4   4   1     1625.26     1579.61     20.98 o 
  -3   4   1     5150.08     5189.74     27.13 o 
  -2   4   1    11454.88    11531.47    111.82 o 
  -1   4   1      914.52      927.50     22.02 o 
   0   4   1    12540.96    12706.93    118.65 o 
   1   4   1      344.16      382.89     25.96 o 
   2   4   1     6244.71     6395.95    211.94 o 
   3   4   1     4107.74     4121.22    130.44 o 
   4   4   1      473.62      473.41     27.68 o 
   5   4   1     5215.09     5197.93    240.39 o 
  -9   5   1     4329.24     4548.66    127.94 o 
  -8   5   1      341.55      304.05     26.37 o 
  -7   5   1     3023.91     2950.73     47.81 o 
  -6   5   1     3570.90     3569.29     95.41 o 
  -5   5   1     2810.43     2839.29     55.85 o 
  -4   5   1     7032.72     6832.16    148.97 o 
  -3   5   1        1.26       18.96     10.55 o 
  -2   5   1    16288.13    16823.64    353.11 o 
  -1   5   1     2492.98     2267.77    108.90 o 
   0   5   1     5073.57     5072.01     67.71 o 
   1   5   1     8847.74     9213.14    400.35 o 
   2   5   1       12.81       17.75     20.09 o 
   3   5   1     6860.85     7143.18    367.62 o 
   4   5   1     1190.43     1102.45     97.34 o 
  -9   6   1     2112.60     2160.80     55.70 o 
  -8   6   1     3790.76     3631.26     61.56 o 
  -7   6   1      280.89      269.26     19.35 o 
  -6   6   1     8058.61     7975.30    283.43 o 
  -5   6   1      540.05      543.16     19.13 o 
  -4   6   1     5761.25     5662.91    161.24 o 
  -3   6   1     6271.93     6379.05    133.89 o 
  -2   6   1     1002.68      946.79     29.19 o 
  -1   6   1     6928.97     6383.75     70.88 o 
   0   6   1      365.07      386.03     23.59 o 
   1   6   1     6168.36     6390.28    154.55 o 
   2   6   1     2266.15     2501.40     53.94 o 
   3   6   1     1843.74     1958.22     64.93 o 
  -9   7   1       25.78       55.25     52.89 o 
  -8   7   1     4591.84     4519.16    184.37 o 
  -7   7   1     1510.77     1521.10     33.82 o 
  -6   7   1     1869.51     1859.62     53.57 o 
  -5   7   1     6031.57     5978.78    142.63 o 
  -4   7   1      121.31      120.00     21.48 o 
  -3   7   1     6171.10     6001.43     66.91 o 
  -2   7   1     1352.44     1167.60     65.58 o 
  -1   7   1     3271.71     3006.88     50.38 o 
   0   7   1     4475.26     4603.55    127.53 o 
   1   7   1      328.68      357.14     28.63 o 
   2   7   1     3658.27     3888.87     66.96 o 
  -8   8   1      316.74      301.26     36.67 o 
  -7   8   1     4186.01     4308.83    120.80 o 
  -6   8   1      497.64      485.04     28.04 o 
  -5   8   1     4386.69     4453.11    124.73 o 
  -4   8   1     2834.64     2708.04     50.85 o 
  -3   8   1     1728.02     1576.58     41.59 o 
  -2   8   1     6045.52     5551.98     63.16 o 
  -1   8   1      303.39      288.52     31.17 o 
   0   8   1     3747.43     3814.97     96.63 o 
   1   8   1     1434.52     1425.59     43.61 o 
  -7   9   1     1663.33     1718.74     79.54 o 
  -6   9   1     2590.24     2649.86     89.62 o 
  -5   9   1      133.73      136.84     34.11 o 
  -4   9   1     4481.39     4298.10     64.76 o 
  -3   9   1      829.71      730.46     36.13 o 
  -2   9   1     2320.25     2191.89     52.08 o 
  -1   9   1     1986.15     1983.04     59.91 o 
  -4  10   1      785.49      675.60     55.52 o 
   5 -10   2     3666.89     3793.36    127.08 o 
   0  -9   2      617.66      531.31     65.67 o 
   1  -9   2     4885.81     4765.40    273.94 o 
   2  -9   2        0.24      -34.61     43.55 o 
   3  -9   2     3463.32     3196.11    358.31 o 
   4  -9   2     1111.05     1079.07     50.48 o 
   5  -9   2     1734.11     1813.81     53.43 o 
   6  -9   2     3071.36     3294.85    170.65 o 
   7  -9   2       87.36      101.55     39.70 o 
  -1  -8   2     4678.95     4638.99    117.50 o 
   0  -8   2      927.75      876.39     40.16 o 
   1  -8   2     3760.45     3843.08    123.66 o 
   2  -8   2     2238.25     2014.98    171.53 o 
   3  -8   2      682.24      609.10     39.34 o 
   4  -8   2     4423.97     4479.77    140.97 o 
   5  -8   2       98.76      115.21     31.78 o 
   6  -8   2     3200.93     3395.89    109.08 o 
   7  -8   2     1297.83     1372.17     51.79 o 
   8  -8   2     1412.48     1558.24     70.78 o 
  -2  -7   2     1683.32     1720.10     97.71 o 
  -1  -7   2     1841.51     1835.32     92.28 o 
   0  -7   2     5630.89     5759.39    232.44 o 
   1  -7   2      263.83      280.20     31.28 o 
   2  -7   2     4901.58     4567.18    251.76 o 
   3  -7   2     2033.45     1988.88     90.41 o 
   4  -7   2     2141.70     2259.81     50.57 o 
   5  -7   2     5038.24     5191.69    149.35 o 
   6  -7   2      755.03      732.02     27.74 o 
   7  -7   2     4187.88     4354.79    139.75 o 
   8  -7   2      251.60      227.82     58.51 o 
  -4  -6   2     3381.14     2964.30     81.79 o 
  -3  -6   2      281.93      253.64     47.74 o 
  -2  -6   2     5139.48     5310.33    195.84 o 
  -1  -6   2       94.86       99.86     23.74 o 
   0  -6   2     5113.40     5388.50    161.28 o 
   1  -6   2     3236.45     3181.49     80.88 o 
   2  -6   2     2211.58     2174.62     75.45 o 
   3  -6   2    10515.89    10668.79    400.77 o 
   4  -6   2       69.09       75.68     17.19 o 
   5  -6   2    10081.82    10073.30    294.12 o 
   6  -6   2     1727.34     1790.09     69.74 o 
   7  -6   2     1217.87     1279.59     40.99 o 
   8  -6   2     4351.09     4287.32    125.57 o 
  -5  -5   2       13.03        8.32     44.08 o 
  -4  -5   2     3859.83     3612.87    176.16 o 
  -3  -5   2     1648.44     1587.04     47.91 o 
  -2  -5   2     4403.39     4677.05     98.84 o 
  -1  -5   2     5746.53     6115.32    282.19 o 
   0  -5   2      855.12      944.72     22.74 o 
   1  -5   2    12867.26    12140.56    580.67 o 
   2  -5   2      528.77      543.71     16.74 o 
   3  -5   2     9244.51     9346.07    318.09 o 
   4  -5   2     5571.53     5558.55    178.81 o 
   5  -5   2     1137.47     1099.17     24.32 o 
   6  -5   2     6568.79     6616.96    130.91 o 
   7  -5   2      171.13      165.18     27.56 o 
   8  -5   2     4710.59     4806.75    175.94 o 
   9  -5   2     1690.95     1999.31    187.94 o 
  -6  -4   2     3294.38     3163.46    231.92 o 
  -5  -4   2     2408.51     2309.72    134.36 o 
  -4  -4   2     1815.18     1755.90     72.27 o 
  -3  -4   2    11245.39    11082.19    250.38 o 
  -2  -4   2       21.84       47.02     16.30 o 
  -1  -4   2     9822.58    10498.06    390.06 o 
   0  -4   2     6732.96     7082.73     54.55 o 
   1  -4   2     2114.28     2062.55     62.75 o 
   2  -4   2    10828.61    11122.54    174.17 o 
   3  -4   2       22.56       72.32     16.54 o 
   4  -4   2     7556.89     7504.53    141.81 o 
   5  -4   2     1705.59     1751.58     26.61 o 
   6  -4   2     4800.52     4845.08     64.44 o 
   7  -4   2     4601.62     4727.11     89.05 o 
   8  -4   2      215.36      254.53     50.59 o 
   9  -4   2     4173.07     4803.45    110.69 o 
  -7  -3   2     3636.59     3865.59    131.27 o 
  -6  -3   2      121.08      101.57     31.48 o 
  -5  -3   2     6842.98     6471.27    360.87 o 
  -4  -3   2      833.59      796.24     28.58 o 
  -3  -3   2     6501.71     6654.77    210.73 o 
  -2  -3   2     8005.91     8577.30     54.19 o 
  -1  -3   2      528.41      520.83     11.43 o 
   0  -3   2    20746.88    20964.33     71.37 o 
   1  -3   2      740.71      739.07     14.18 o 
   2  -3   2    16097.74    16280.23    367.83 o 
   3  -3   2    11561.07    12338.37    125.31 o 
   4  -3   2     1806.87     1798.17     22.63 o 
   5  -3   2    11764.54    11767.81    107.11 o 
   6  -3   2      120.22      111.10     12.46 o 
   7  -3   2     3929.91     4177.73     66.87 o 
   8  -3   2     1605.74     1673.57     54.31 o 
   9  -3   2     1193.51     1167.97     41.18 o 
  -7  -2   2     3420.70     3474.39    299.83 o 
  -6  -2   2     2654.14     2519.50    164.89 o 
  -5  -2   2     2095.11     2034.47    110.79 o 
  -4  -2   2     9678.91     9489.47    283.34 o 
  -3  -2   2        7.05       25.74      9.21 o 
  -2  -2   2    15280.39    15362.94    190.82 o 
  -1  -2   2     3337.17     3481.42     24.12 o 
   0  -2   2    17494.47    17496.59    645.10 o 
   1  -2   2    22004.78    22390.91    339.10 o 
   2  -2   2       18.98       40.36      7.00 o 
   3  -2   2    19773.23    19740.74     58.40 o 
   4  -2   2      922.53      900.81     14.26 o 
   5  -2   2     4020.03     4040.61     38.21 o 
   6  -2   2     4341.25     4469.21     65.16 o 
   7  -2   2      398.30      412.45     17.92 o 
   8  -2   2     4232.02     4380.81    120.40 o 
   9  -2   2       34.92       22.86     37.26 o 
  -8  -1   2     3051.65     2941.88    397.46 o 
  -7  -1   2      429.72      413.54     27.53 o 
  -6  -1   2     9378.43     8957.20    484.41 o 
  -5  -1   2     1495.91     1470.57     48.47 o 
  -4  -1   2     7865.73     7821.71    212.56 o 
  -3  -1   2     8863.49     9237.36    286.59 o 
  -2  -1   2     1225.92     1178.59     17.28 o 
  -1  -1   2    19682.54    19645.38    188.03 o 
   0  -1   2      888.84     1025.18     16.38 o 
   1  -1   2     5255.99     5256.44     48.64 o 
   2  -1   2     3432.03     3422.59     53.76 o 
   3  -1   2     7249.29     7373.27    160.15 o 
   4  -1   2     6186.07     6121.37     80.27 o 
   5  -1   2       13.16       34.76      7.30 o 
   6  -1   2     9094.20     9152.22    122.83 o 
   7  -1   2      868.21      854.70     24.70 o 
   8  -1   2     2175.22     2224.37     50.29 o 
  -8   0   2     4436.87     4341.89    477.03 o 
  -7   0   2     2031.64     1999.33     75.33 o 
  -6   0   2     2544.77     2488.86     95.41 o 
  -5   0   2     9463.63     9164.39    233.61 o 
  -4   0   2      440.61      465.69     11.86 o 
  -3   0   2    14576.24    13935.52    288.97 o 
  -2   0   2     5538.37     5335.09    145.09 o 
  -1   0   2     3553.31     3548.04     90.48 o 
   0   0   2    15919.63    16246.48    367.00 o 
   1   0   2      467.04      497.32      7.05 o 
   2   0   2    19400.60    19672.44    298.85 o 
   3   0   2      495.73      491.85      9.70 o 
   4   0   2     5730.94     5655.04    131.19 o 
   5   0   2     4092.75     4134.50     42.37 o 
   6   0   2     1905.60     1913.90     51.59 o 
   7   0   2     4396.75     4433.51    240.18 o 
   8   0   2       32.20       61.79     34.30 o 
  -9   1   2     2774.58     2640.14    373.09 o 
  -8   1   2      570.86      579.82     27.31 o 
  -7   1   2     6472.62     6314.38    233.96 o 
  -6   1   2       72.49       75.87     12.28 o 
  -5   1   2     8902.67     8851.20    125.93 o 
  -4   1   2     4703.05     4657.06     63.75 o 
  -3   1   2     2834.99     2936.12     24.83 o 
  -2   1   2    21431.21    20530.76     56.11 o 
  -1   1   2      250.05      375.79      7.02 o 
   0   1   2    39570.70    40614.64    704.04 o 
   1   1   2      978.26     1026.77     35.73 o 
   2   1   2     4165.35     4355.00     80.11 o 
   3   1   2     8376.22     8276.73    125.58 o 
   4   1   2      312.77      319.54     11.63 o 
   5   1   2     7171.65     7204.43    185.96 o 
   6   1   2      684.48      682.10     26.94 o 
   7   1   2     3424.38     3435.43    145.74 o 
  -9   2   2     4745.73     4762.48    216.77 o 
  -8   2   2     1665.84     1664.61     57.98 o 
  -7   2   2     3130.22     3114.28    108.90 o 
  -6   2   2     5213.53     5174.77    125.40 o 
  -5   2   2       92.90      120.02     12.34 o 
  -4   2   2    10013.38     9510.63     39.23 o 
  -3   2   2      283.64      301.67      8.17 o 
  -2   2   2    12856.07    13094.04    344.71 o 
  -1   2   2     4421.23     4218.65     31.83 o 
   0   2   2    12468.64    12214.91    186.97 o 
   1   2   2     8027.91     8187.46     60.09 o 
   2   2   2      850.55      925.37     19.39 o 
   3   2   2    13378.08    13672.80    296.02 o 
   4   2   2     3096.01     3169.46    188.68 o 
   5   2   2     1659.29     1633.91     76.34 o 
   6   2   2     5582.33     5754.91    366.22 o 
   7   2   2       51.38       77.12     36.19 o 
  -9   3   2      414.50      423.74     25.78 o 
  -8   3   2     5398.74     5427.85     69.14 o 
  -7   3   2       35.53       39.54     17.25 o 
  -6   3   2     6253.52     6073.44     59.52 o 
  -5   3   2     3183.76     3137.17     72.12 o 
  -4   3   2     4899.25     4627.63     75.17 o 
  -3   3   2    10573.08    10310.57    120.99 o 
  -2   3   2      283.70      325.52      8.06 o 
  -1   3   2    17196.90    17372.87    131.19 o 
   0   3   2     2254.27     2357.32     74.53 o 
   1   3   2     4067.18     4306.66    101.95 o 
   2   3   2     9603.42     9657.46    155.21 o 
   3   3   2     1381.83     1431.65     68.97 o 
   4   3   2     7296.70     7341.80    451.61 o 
   5   3   2      454.53      419.18     31.40 o 
   6   3   2     4109.96     4189.63    232.01 o 
  -9   4   2      227.32      229.66     32.46 o 
  -8   4   2     5184.96     5257.73    135.83 o 
  -7   4   2     2984.21     2872.45     46.64 o 
  -6   4   2      873.38      809.70     45.91 o 
  -5   4   2    13430.36    12542.48    252.11 o 
  -4   4   2      827.94      841.00     16.81 o 
  -3   4   2    14731.27    14862.25    204.69 o 
  -2   4   2     6704.14     6792.61     84.65 o 
  -1   4   2     1378.24     1437.11     37.64 o 
   0   4   2    10730.82    11924.27    580.10 o 
   1   4   2        7.54       14.88     14.70 o 
   2   4   2     9416.58     9788.35    312.07 o 
   3   4   2     1883.09     1888.75     88.02 o 
   4   4   2     2858.11     2844.03    120.30 o 
   5   4   2     3095.32     3273.53    174.57 o 
  -9   5   2     3382.82     3393.89    108.48 o 
  -8   5   2        3.33        2.34     24.03 o 
  -7   5   2     5147.36     4825.03     60.01 o 
  -6   5   2     1696.33     1670.65     28.78 o 
  -5   5   2     6005.85     5856.41    149.66 o 
  -4   5   2     6650.03     6444.84     53.76 o 
  -3   5   2     1582.45     1601.22     24.94 o 
  -2   5   2     9677.61     9190.81     82.92 o 
  -1   5   2     1138.00     1114.87     35.46 o 
   0   5   2     9942.65    10492.87    363.06 o 
   1   5   2     5438.73     6109.44    334.81 o 
   2   5   2      285.43      313.61     27.17 o 
   3   5   2     5515.54     5840.49    206.76 o 
   4   5   2      152.42      144.95     36.93 o 
  -9   6   2     2318.81     2249.20     51.44 o 
  -8   6   2     2545.27     2476.48     60.88 o 
  -7   6   2     1049.17     1086.30     27.51 o 
  -6   6   2     6500.86     6378.94    111.95 o 
  -5   6   2        7.71       21.51     12.98 o 
  -4   6   2     7076.38     6971.41     93.94 o 
  -3   6   2     2480.96     2284.74     40.22 o 
  -2   6   2     2687.01     2449.94     46.41 o 
  -1   6   2     7828.13     7531.73    156.88 o 
   0   6   2       28.34       42.69     16.17 o 
   1   6   2     4922.30     5231.02    123.60 o 
   2   6   2     1310.53     1377.77     43.35 o 
   3   6   2     2898.39     3112.42    133.74 o 
  -9   7   2       39.06       46.23     29.88 o 
  -8   7   2     5511.76     5614.80    134.12 o 
  -7   7   2      868.55      871.47     26.81 o 
  -6   7   2     3550.76     3638.18     69.54 o 
  -5   7   2     4376.92     4278.02     91.29 o 
  -4   7   2      130.36      102.02     21.30 o 
  -3   7   2     6379.49     6008.55     75.60 o 
  -2   7   2      669.21      601.04     27.36 o 
  -1   7   2     3870.62     3740.84     49.12 o 
   0   7   2     2044.33     2112.48     39.77 o 
   1   7   2     1891.24     2012.73     58.54 o 
   2   7   2     3457.23     3558.60     54.32 o 
  -9   8   2     1082.08     1108.38     53.18 o 
  -8   8   2     1436.32     1443.92     51.47 o 
  -7   8   2     3441.72     3418.39     63.48 o 
  -6   8   2       27.10       23.39     25.05 o 
  -5   8   2     5201.15     5039.69     64.10 o 
  -4   8   2     1385.44     1281.75     37.96 o 
  -3   8   2     2973.88     2736.90     50.16 o 
  -2   8   2     3132.15     2868.08     46.98 o 
  -1   8   2      194.96      173.64     31.70 o 
   0   8   2     3894.84     4068.13     83.92 o 
   1   8   2      367.06      438.40     86.23 o 
  -8   9   2      292.50      242.72     68.90 o 
  -7   9   2     2082.39     2087.94    106.02 o 
  -6   9   2     1816.04     1764.58     45.16 o 
  -5   9   2     1391.24     1272.54     40.95 o 
  -4   9   2     2814.35     2629.16     57.38 o 
  -3   9   2       71.71       44.84     30.02 o 
  -2   9   2     3146.57     3044.42     59.65 o 
   5 -10   3     4154.02     4329.29    134.15 o 
   0  -9   3     1577.41     1471.48     67.11 o 
   1  -9   3     1951.63     1960.15    127.61 o 
   2  -9   3      201.94      169.79     47.58 o 
   3  -9   3     4659.00     4288.10    626.15 o 
   4  -9   3      155.25      164.38     38.51 o 
   5  -9   3     3141.79     3186.35    175.90 o 
   6  -9   3     1580.19     1564.96    120.91 o 
   7  -9   3      761.69      723.87     65.84 o 
  -1  -8   3     3757.89     3964.58     84.64 o 
   0  -8   3        7.29       11.64     30.49 o 
   1  -8   3     3101.03     3218.88    112.02 o 
   2  -8   3     2229.43     1948.20    208.19 o 
   3  -8   3     3216.35     3120.46    133.44 o 
   4  -8   3     3337.90     3265.73    179.72 o 
   5  -8   3      113.17      131.68     33.01 o 
   6  -8   3     4539.38     4735.77    116.57 o 
   7  -8   3      466.34      423.38     34.67 o 
   8  -8   3     1380.43     1310.57     50.94 o 
  -2  -7   3      301.35      322.20     49.74 o 
  -1  -7   3     4229.14     4227.93    207.17 o 
   0  -7   3     4159.63     4203.68    118.00 o 
   1  -7   3      701.15      704.62     29.02 o 
   2  -7   3    10245.31    10111.60    519.50 o 
   3  -7   3       47.02       38.07     24.02 o 
   4  -7   3     3243.99     3379.82    106.73 o 
   5  -7   3     3099.89     3214.09     94.87 o 
   6  -7   3     1690.49     1725.89     47.99 o 
   7  -7   3     3868.06     3937.70     96.74 o 
   8  -7   3        0.05       -1.10     41.06 o 
  -4  -6   3     1208.80     1123.34     52.92 o 
  -3  -6   3     2142.76     2090.57    126.47 o 
  -2  -6   3     4768.68     4924.11    239.82 o 
  -1  -6   3      100.24      100.14     22.52 o 
   0  -6   3     8638.84     9122.68    129.43 o 
   1  -6   3     1536.71     1576.88     58.16 o 
   2  -6   3     4907.21     4904.05    236.26 o 
   3  -6   3     5566.29     5696.68    202.25 o 
   4  -6   3      763.93      761.71     37.17 o 
   5  -6   3     8747.44     8990.33    280.67 o 
   6  -6   3      579.22      570.64     32.26 o 
   7  -6   3     2996.20     3032.84     58.29 o 
   8  -6   3     2421.71     2447.63     85.31 o 
  -5  -5   3      583.64      499.66     51.69 o 
  -4  -5   3     4282.28     4108.59    254.14 o 
  -3  -5   3      203.28      183.94     30.23 o 
  -2  -5   3     4102.47     4461.14     71.33 o 
  -1  -5   3     5326.54     5726.03    279.17 o 
   0  -5   3     3263.50     3360.25     60.60 o 
   1  -5   3     8991.09     8662.42    481.98 o 
   2  -5   3       11.60       19.25     11.26 o 
   3  -5   3    13074.43    13648.03    447.62 o 
   4  -5   3     3097.74     3105.20    139.01 o 
   5  -5   3     1354.94     1327.12     29.87 o 
   6  -5   3     7148.40     7115.54    119.04 o 
   7  -5   3       24.44       29.19     24.38 o 
   8  -5   3     3662.46     3733.52     95.30 o 
  -6  -4   3     4219.74     4058.93    191.16 o 
  -5  -4   3     1149.46     1082.50     56.75 o 
  -4  -4   3     2941.42     2856.82     73.37 o 
  -3  -4   3     9889.38    10099.66    223.67 o 
  -2  -4   3      115.29      118.77     17.81 o 
  -1  -4   3    16605.69    17849.36    419.39 o 
   0  -4   3     1346.57     1310.58     20.67 o 
   1  -4   3     5450.64     5536.71    179.22 o 
   2  -4   3    10581.36    10764.49    176.86 o 
   3  -4   3      487.89      488.02     17.62 o 
   4  -4   3     6551.49     6309.40     43.84 o 
   5  -4   3      504.95      480.69     18.48 o 
   6  -4   3     8077.98     7802.41    116.43 o 
   7  -4   3     1643.68     1762.13     49.36 o 
   8  -4   3      966.10      998.77     43.55 o 
  -7  -3   3     2326.65     2468.16    116.74 o 
  -6  -3   3     1022.14      968.25     53.57 o 
  -5  -3   3     8019.89     7709.56    345.98 o 
  -4  -3   3      110.21      121.52     19.61 o 
  -3  -3   3    11213.07    11281.65    251.41 o 
  -2  -3   3     4248.32     4436.11     50.93 o 
  -1  -3   3     3172.80     3260.58     37.92 o 
   0  -3   3    14497.18    14837.63    171.45 o 
   1  -3   3      106.67      139.86      5.76 o 
   2  -3   3    11238.78    11501.87    213.08 o 
   3  -3   3     2422.21     2435.09     46.47 o 
   4  -3   3     5531.13     5518.28     69.54 o 
   5  -3   3     6718.23     6933.67     90.33 o 
   6  -3   3      619.42      588.74     20.46 o 
   7  -3   3     4016.66     4140.18     48.02 o 
   8  -3   3      331.10      336.13     28.38 o 
   9  -3   3     2417.28     2464.55    131.34 o 
  -7  -2   3     4194.38     4079.63    296.54 o 
  -6  -2   3      766.01      737.88     50.32 o 
  -5  -2   3     3722.08     3676.43    205.67 o 
  -4  -2   3     5568.80     5391.49    109.70 o 
  -3  -2   3      963.30      997.61     24.10 o 
  -2  -2   3    11388.67    11461.39     55.36 o 
  -1  -2   3     1119.87     1199.23     11.13 o 
   0  -2   3    16592.24    16670.75    555.18 o 
   1  -2   3     5377.29     5404.44     30.80 o 
   2  -2   3     1421.67     1483.84     22.92 o 
   3  -2   3    15901.42    15936.44    100.57 o 
   4  -2   3      101.17      125.08      7.70 o 
   5  -2   3     5139.58     5184.56     71.35 o 
   6  -2   3     1948.63     1942.22     23.07 o 
   7  -2   3     1281.85     1300.20     31.34 o 
   8  -2   3     3159.69     3278.47     55.57 o 
  -8  -1   3     1560.20     1437.27    121.45 o 
  -7  -1   3     1152.89     1135.20     90.70 o 
  -6  -1   3     8464.60     8299.38    324.88 o 
  -5  -1   3      151.25      154.15     14.25 o 
  -4  -1   3     7263.09     6767.39    146.32 o 
  -3  -1   3     5238.65     5228.81     87.82 o 
  -2  -1   3     4416.29     4256.80     57.40 o 
  -1  -1   3    11481.46    11287.43    160.34 o 
   0  -1   3      672.75      691.72     14.34 o 
   1  -1   3    13185.85    13111.73    154.65 o 
   2  -1   3     1077.21     1086.52     14.75 o 
   3  -1   3    10007.19     9959.28    207.21 o 
   4  -1   3     5715.68     5630.14     99.74 o 
   5  -1   3      912.47      958.05     17.88 o 
   6  -1   3     8856.35     9106.85    103.90 o 
   7  -1   3      149.82      137.77     24.19 o 
  -8   0   3     5597.47     5465.47    352.53 o 
  -7   0   3     1089.58     1039.10     30.41 o 
  -6   0   3     5122.55     4959.82    175.66 o 
  -5   0   3     4183.39     4049.52     72.23 o 
  -4   0   3      854.26      831.04     16.15 o 
  -3   0   3    20296.98    19667.62    445.46 o 
  -2   0   3      198.87      262.83      6.00 o 
  -1   0   3    12115.35    11849.29     59.09 o 
   0   0   3     5174.98     5230.98     36.33 o 
   1   0   3     7342.93     7625.51     53.38 o 
   2   0   3    12296.04    12303.92    143.40 o 
   3   0   3       18.36       31.99      6.56 o 
   4   0   3    12023.99    12112.86    166.05 o 
   5   0   3      932.17      964.41     15.93 o 
   6   0   3     4262.35     4392.43     75.90 o 
   7   0   3     3065.39     3161.42     86.05 o 
   8   0   3       90.72      131.18     79.61 o 
  -9   1   3     1039.94      988.01    198.65 o 
  -8   1   3     1567.59     1527.13     73.77 o 
  -7   1   3     3399.61     3336.43    126.83 o 
  -6   1   3      881.32      859.25     30.05 o 
  -5   1   3    10363.70    10373.08    146.71 o 
  -4   1   3     1783.32     1825.97     31.86 o 
  -3   1   3    16072.62    16192.89    146.32 o 
  -2   1   3     7120.19     6761.83     83.79 o 
  -1   1   3       37.56       77.13      6.78 o 
   0   1   3    27420.78    28267.89    284.24 o 
   1   1   3     1190.66     1251.51     22.92 o 
   2   1   3     6598.25     6856.23    125.52 o 
   3   1   3     5235.27     5406.42     96.51 o 
   4   1   3     2934.23     2899.98     44.84 o 
   5   1   3     5093.23     5113.39    134.57 o 
   6   1   3      132.41      129.80     25.85 o 
   7   1   3     3266.50     3578.15     74.48 o 
  -9   2   3     3671.19     3744.49    150.87 o 
  -8   2   3       35.71       32.03     16.97 o 
  -7   2   3     4199.16     4214.51    118.01 o 
  -6   2   3     4761.81     4718.90     91.23 o 
  -5   2   3     2107.94     2019.28     39.09 o 
  -4   2   3    10512.40     9992.60    181.76 o 
  -3   2   3       18.89       45.58      5.59 o 
  -2   2   3    14995.21    15150.22    188.29 o 
  -1   2   3     3770.79     3747.88     25.53 o 
   0   2   3     9490.76     9540.13    158.31 o 
   1   2   3    12121.78    12085.51    185.64 o 
   2   2   3      520.68      484.38     16.98 o 
   3   2   3    13806.44    14045.11    347.28 o 
   4   2   3     1893.15     1872.81     70.66 o 
   5   2   3     2392.08     2423.58    115.08 o 
   6   2   3     3607.31     3670.84    199.59 o 
  -9   3   3     2042.15     2043.72     41.61 o 
  -8   3   3     4200.22     4185.67     92.59 o 
  -7   3   3       20.86       23.68     16.55 o 
  -6   3   3    12423.99    11648.97    166.68 o 
  -5   3   3      243.45      232.78     12.60 o 
  -4   3   3     7880.67     7697.09     73.11 o 
  -3   3   3     7520.61     7243.75     55.53 o 
  -2   3   3     5087.83     5131.99     47.38 o 
  -1   3   3    12792.77    13376.33    339.91 o 
   0   3   3     1067.89     1170.54     32.85 o 
   1   3   3    16296.12    16496.23    586.67 o 
   2   3   3     4188.77     4056.91     62.82 o 
   3   3   3     1527.25     1488.98     33.48 o 
   4   3   3     5248.82     5450.79    357.35 o 
   5   3   3        1.24      -23.42     30.88 o 
   6   3   3     4083.87     4827.19    443.58 o 
  -9   4   3        1.50        7.53     25.77 o 
  -8   4   3     6108.74     6042.34    124.98 o 
  -7   4   3     2457.26     2285.81     55.35 o 
  -6   4   3     6592.12     6248.63    151.03 o 
  -5   4   3     6696.29     6380.91    127.78 o 
  -4   4   3       81.98       94.37      9.26 o 
  -3   4   3    15407.99    15208.05    138.44 o 
  -2   4   3     3675.59     3628.88     27.99 o 
  -1   4   3     2741.86     2911.00     54.91 o 
   0   4   3     9797.66    10899.03    562.58 o 
   1   4   3     1192.63     1308.74     31.49 o 
   2   4   3     3801.80     3806.62    115.78 o 
   3   4   3      417.08      388.07     34.96 o 
   4   4   3     4326.51     4475.75    402.80 o 
   5   4   3     1962.85     2001.88    208.96 o 
  -9   5   3     2655.24     2628.64     55.05 o 
  -8   5   3      620.01      591.87     27.03 o 
  -7   5   3     5615.40     5442.51    122.56 o 
  -6   5   3      266.68      269.30     16.76 o 
  -5   5   3     5864.69     5694.05     43.47 o 
  -4   5   3     6115.20     5910.09     52.88 o 
  -3   5   3     1652.22     1665.32     23.20 o 
  -2   5   3     8822.39     8358.84     86.14 o 
  -1   5   3       60.12      109.17     17.03 o 
   0   5   3     8568.83     9470.93    287.98 o 
   1   5   3     1438.31     1541.35     73.52 o 
   2   5   3     1326.77     1473.11     43.22 o 
   3   5   3     4767.30     5070.54    169.70 o 
   4   5   3       12.73        1.94     38.50 o 
  -9   6   3     3749.83     3809.30     58.47 o 
  -8   6   3     1020.05     1011.24     33.18 o 
  -7   6   3     2092.65     2120.29     34.30 o 
  -6   6   3     5365.29     5193.26     54.15 o 
  -5   6   3      230.56      236.58     18.14 o 
  -4   6   3     6338.86     6136.19     86.83 o 
  -3   6   3      908.45      843.91     27.53 o 
  -2   6   3     7844.47     7472.50    116.38 o 
  -1   6   3     3476.88     3412.28    216.00 o 
   0   6   3      524.84      569.74     22.07 o 
   1   6   3     5139.73     5561.30    205.19 o 
   2   6   3      413.37      427.18     31.60 o 
   3   6   3     3601.33     3657.27     65.50 o 
  -9   7   3      914.04      992.78     39.92 o 
  -8   7   3     4292.36     4304.00     72.39 o 
  -7   7   3      229.35      203.75     24.93 o 
  -6   7   3     4427.51     4430.09     49.67 o 
  -5   7   3     1358.26     1293.04     33.63 o 
  -4   7   3     1675.44     1619.13     37.98 o 
  -3   7   3     5098.72     4860.48     69.72 o 
  -2   7   3      113.13       96.60     22.53 o 
  -1   7   3     3299.86     3236.59    164.35 o 
   0   7   3     1009.66     1065.18     31.28 o 
   1   7   3     3440.94     3653.62     82.37 o 
   2   7   3     2231.41     2355.47     80.72 o 
  -8   8   3     1952.97     1968.89     43.33 o 
  -7   8   3     1836.79     1829.03     47.56 o 
  -6   8   3      396.88      372.27     32.06 o 
  -5   8   3     4497.40     4246.65     59.88 o 
  -4   8   3      518.91      441.24     33.49 o 
  -3   8   3     3684.65     3505.29     93.86 o 
  -2   8   3     1660.79     1549.57     39.49 o 
  -1   8   3      951.86      962.16     37.02 o 
   0   8   3     3752.74     3713.81    197.66 o 
  -7   9   3     3131.83     3296.73    103.33 o 
  -6   9   3     1232.51     1180.04     41.25 o 
  -5   9   3     2411.85     2317.39     50.63 o 
  -4   9   3     2738.53     2562.67     52.02 o 
  -3   9   3      208.98      188.10     32.19 o 
  -2   9   3     3673.48     3607.40     87.58 o 
   1  -9   4     1253.50     1207.34     56.33 o 
   2  -9   4      925.54      869.04     94.98 o 
   3  -9   4     4728.19     4522.79    572.78 o 
   4  -9   4       11.82       15.87     43.31 o 
   5  -9   4     3195.71     3140.98    208.27 o 
   6  -9   4     1121.22     1025.46     61.54 o 
  -1  -8   4     3596.24     3648.48     82.74 o 
   0  -8   4      414.95      433.03     43.01 o 
   1  -8   4     5002.39     5139.20    146.21 o 
   2  -8   4      275.73      241.23     35.40 o 
   3  -8   4     4445.70     4354.56    249.34 o 
   4  -8   4     2220.96     2190.39    154.63 o 
   5  -8   4     1091.27     1132.45     39.01 o 
   6  -8   4     6048.30     6347.07    203.54 o 
   7  -8   4       49.75       34.35     31.08 o 
  -2  -7   4       16.80       47.17     41.14 o 
  -1  -7   4     5820.69     5934.05    361.65 o 
   0  -7   4     2226.60     2277.10     43.03 o 
   1  -7   4     3384.54     3421.71    120.41 o 
   2  -7   4     5080.93     5053.29    229.95 o 
   3  -7   4       25.47       50.22     26.36 o 
   4  -7   4     5685.78     5832.50    228.66 o 
   5  -7   4     1262.35     1304.69     64.55 o 
   6  -7   4     2064.74     2103.57     54.31 o 
   7  -7   4     2168.80     2135.37     46.43 o 
   8  -7   4      414.91      376.79     96.97 o 
  -4  -6   4      751.25      748.72     57.49 o 
  -3  -6   4     4961.44     4856.31     99.39 o 
  -2  -6   4     3576.17     3833.51     65.71 o 
  -1  -6   4      740.33      787.64     36.27 o 
   0  -6   4    10253.83    10689.05    185.31 o 
   1  -6   4      160.65      141.86     20.76 o 
   2  -6   4     3274.60     3286.95    155.89 o 
   3  -6   4     6610.14     6822.75    245.83 o 
   4  -6   4     1418.26     1428.26     37.31 o 
   5  -6   4     5523.08     5384.03    172.68 o 
   6  -6   4        1.72       15.53     18.32 o 
   7  -6   4     4085.66     4136.69     84.93 o 
   8  -6   4      941.27      934.00     45.32 o 
  -5  -5   4      843.71      802.16     52.32 o 
  -4  -5   4     6107.60     5859.72    230.16 o 
  -3  -5   4       96.83       80.26     28.87 o 
  -2  -5   4     6306.97     6809.28    150.66 o 
  -1  -5   4     2175.35     2322.20    112.37 o 
   0  -5   4     4603.63     4705.63     82.43 o 
   1  -5   4     6230.51     6222.01    296.89 o 
   2  -5   4      110.04      133.52     14.42 o 
   3  -5   4    15813.02    16023.72    501.45 o 
   4  -5   4      318.86      324.86     15.61 o 
   5  -5   4     4647.57     4550.54     50.26 o 
   6  -5   4     3805.32     3825.97     48.69 o 
   7  -5   4      287.70      279.86     26.13 o 
   8  -5   4     3544.29     3565.07     70.18 o 
  -6  -4   4     5142.98     4891.49    178.16 o 
  -5  -4   4      273.62      258.90     31.57 o 
  -4  -4   4     5077.36     5236.71    177.95 o 
  -3  -4   4     5673.30     5658.90    132.60 o 
  -2  -4   4     1432.90     1483.20     25.87 o 
  -1  -4   4     8635.40     8762.28    308.47 o 
   0  -4   4      144.22      166.67     11.40 o 
   1  -4   4    10616.09    11102.94    236.12 o 
   2  -4   4     2986.60     3167.32     38.25 o 
   3  -4   4     4069.07     4005.55     97.26 o 
   4  -4   4     4725.93     4555.94     38.69 o 
   5  -4   4       98.83       99.86     15.35 o 
   6  -4   4     5630.02     5513.32     94.31 o 
   7  -4   4      838.28      809.11     27.46 o 
   8  -4   4     2552.56     2615.06     60.68 o 
  -7  -3   4     1253.64     1183.65    109.94 o 
  -6  -3   4     2641.79     2595.42    163.65 o 
  -5  -3   4     6124.55     6126.42    230.51 o 
  -4  -3   4       15.77       13.05     14.95 o 
  -3  -3   4    10738.10    10642.72    169.58 o 
  -2  -3   4      527.52      518.53     13.95 o 
  -1  -3   4     3566.90     3486.06     38.29 o 
   0  -3   4    11044.25    11175.14    408.48 o 
   1  -3   4     1069.06     1115.72     15.69 o 
   2  -3   4     7201.42     7077.39     68.34 o 
   3  -3   4      242.04      264.35     13.15 o 
   4  -3   4     7086.09     6780.17     51.83 o 
   5  -3   4     3039.18     3052.21     38.58 o 
   6  -3   4     1585.94     1583.14     37.14 o 
   7  -3   4     5051.37     5080.31     62.51 o 
   8  -3   4       23.10       11.41     35.49 o 
  -7  -2   4     4740.44     4620.87    307.61 o 
  -6  -2   4      113.85      116.38     22.90 o 
  -5  -2   4     4812.09     4604.96    212.15 o 
  -4  -2   4     1819.46     1805.46     33.72 o 
  -3  -2   4     4536.51     4451.28     47.77 o 
  -2  -2   4    10292.37    10226.99     75.83 o 
  -1  -2   4      288.21      328.07      8.22 o 
   0  -2   4    23951.55    24343.33    362.58 o 
   1  -2   4     2138.87     2042.95     25.52 o 
   2  -2   4     6134.22     6043.47     88.07 o 
   3  -2   4    12644.20    12931.55    133.16 o 
   4  -2   4      346.81      353.37     10.58 o 
   5  -2   4     7265.56     7426.27    108.43 o 
   6  -2   4      435.17      440.92     14.91 o 
   7  -2   4     3706.53     3689.77     47.04 o 
  -8  -1   4      484.01      435.18     39.02 o 
  -7  -1   4     2533.66     2564.46    178.73 o 
  -6  -1   4     4596.94     4473.97    121.60 o 
  -5  -1   4     1067.28      998.02     22.28 o 
  -4  -1   4     9970.88     9538.36    201.81 o 
  -3  -1   4     1279.04     1283.21     19.60 o 
  -2  -1   4    11624.98    11457.95    102.32 o 
  -1  -1   4     5464.80     5345.35     95.65 o 
   0  -1   4     6562.50     6574.15     69.50 o 
   1  -1   4    14211.08    13744.24    120.25 o 
   2  -1   4       52.21       63.77      6.47 o 
   3  -1   4    12862.79    12724.23    177.00 o 
   4  -1   4     2059.45     2038.91     29.58 o 
   5  -1   4     2911.90     2941.37     42.04 o 
   6  -1   4     6362.69     6601.22     99.51 o 
  -8   0   4     4628.42     4512.47    416.29 o 
  -7   0   4       40.73       48.62     17.64 o 
  -6   0   4     8124.75     7701.35    179.33 o 
  -5   0   4     2384.74     2335.80     63.13 o 
  -4   0   4     2905.42     2858.38     75.76 o 
  -3   0   4     9768.38     9498.67    121.85 o 
  -2   0   4     1815.45     1909.57     20.72 o 
  -1   0   4    11916.73    11601.79    236.70 o 
   0   0   4      612.49      647.89     12.12 o 
   1   0   4    12063.17    12558.62     83.41 o 
   2   0   4     8211.57     8339.01    114.05 o 
   3   0   4     1269.71     1303.78     24.21 o 
   4   0   4    10150.43    10108.55    123.85 o 
   5   0   4     1041.64     1038.95     18.81 o 
   6   0   4     4783.17     4958.11     79.25 o 
   7   0   4     1763.37     1870.17     70.82 o 
  -9   1   4      606.94      566.09     48.47 o 
  -8   1   4     3311.36     3245.57    129.25 o 
  -7   1   4     2583.95     2457.70     80.00 o 
  -6   1   4     1816.25     1739.69     33.92 o 
  -5   1   4    11296.25    10864.76    141.03 o 
  -4   1   4       12.45       22.25      8.49 o 
  -3   1   4    15983.17    15171.45    291.74 o 
  -2   1   4     8711.67     8473.14    164.64 o 
  -1   1   4     3683.33     3685.51     39.22 o 
   0   1   4    24826.98    25895.89    154.86 o 
   1   1   4      586.87      663.22     11.80 o 
   2   1   4    10366.70    10902.55    151.15 o 
   3   1   4     2348.35     2318.62     28.30 o 
   4   1   4     2873.40     2819.76     45.68 o 
   5   1   4     4321.10     4452.61     76.09 o 
   6   1   4      427.46      476.86     48.56 o 
   7   1   4     3626.90     3828.97     78.93 o 
  -9   2   4     4098.30     4024.20     83.36 o 
  -8   2   4      432.75      415.06     23.56 o 
  -7   2   4     6907.44     6978.78    218.55 o 
  -6   2   4     1701.95     1660.61     29.38 o 
  -5   2   4     7901.92     7721.47     69.77 o 
  -4   2   4     7666.33     7367.84    101.20 o 
  -3   2   4      203.31      179.77      7.36 o 
  -2   2   4    25226.65    24849.00    698.57 o 
  -1   2   4     1962.63     2030.31     19.54 o 
   0   2   4    10155.56    10228.22    234.83 o 
   1   2   4     4485.56     4531.29     91.13 o 
   2   2   4     1798.23     1810.24     30.88 o 
   3   2   4     7942.55     8002.72     70.20 o 
   4   2   4      240.29      247.82     22.89 o 
   5   2   4     4865.05     5275.43    219.55 o 
   6   2   4     1425.11     1518.91     59.72 o 
  -9   3   4     4647.17     4663.14    130.74 o 
  -8   3   4     2433.10     2423.98     52.51 o 
  -7   3   4      855.45      831.26     30.46 o 
  -6   3   4     7238.09     6948.52     80.36 o 
  -5   3   4        6.92       34.49      9.88 o 
  -4   3   4     8289.57     7994.16     66.66 o 
  -3   3   4     4770.99     4637.58     57.45 o 
  -2   3   4     8049.84     8187.15    122.62 o 
  -1   3   4     5470.79     5467.81    135.44 o 
   0   3   4      537.24      545.37     17.88 o 
   1   3   4     9759.73     9811.10    404.29 o 
   2   3   4     3143.98     3173.91    108.42 o 
   3   3   4     3730.32     3821.60    173.88 o 
   4   3   4     3675.19     4103.72    448.07 o 
   5   3   4      223.27      232.31     63.01 o 
  -9   4   4       93.92       83.30     29.43 o 
  -8   4   4     6071.84     5936.65     74.10 o 
  -7   4   4      609.47      585.00     26.11 o 
  -6   4   4     4626.71     4425.14     84.03 o 
  -5   4   4     7182.66     6897.80     89.32 o 
  -4   4   4      642.95      638.79     17.05 o 
  -3   4   4     9302.11     9207.47    117.89 o 
  -2   4   4      396.23      399.14     12.87 o 
  -1   4   4     6290.39     6652.54    363.83 o 
   0   4   4     4353.94     4551.48    218.79 o 
   1   4   4      884.72      943.55     26.13 o 
   2   4   4     6090.86     6483.16    393.82 o 
   3   4   4      163.62      149.73     37.12 o 
   4   4   4     4218.17     4565.99    652.41 o 
  -9   5   4     1654.46     1671.68     47.62 o 
  -8   5   4     2384.52     2358.11     59.96 o 
  -7   5   4     3855.41     3677.95    125.54 o 
  -6   5   4      171.38      165.13     15.79 o 
  -5   5   4     9715.30     9443.08     61.40 o 
  -4   5   4     1454.97     1448.12     26.62 o 
  -3   5   4     4109.89     4063.39     51.10 o 
  -2   5   4     6486.95     6762.57    198.94 o 
  -1   5   4      249.18      268.89     20.31 o 
   0   5   4     6027.82     6732.05    347.53 o 
   1   5   4      388.67      429.65     24.34 o 
   2   5   4     5501.81     5970.37    226.17 o 
   3   5   4     1542.80     1633.74    186.88 o 
  -9   6   4     2794.36     2903.52     77.40 o 
  -8   6   4      115.52      148.03     26.82 o 
  -7   6   4     2911.33     2946.30     62.30 o 
  -6   6   4     3265.89     3236.57     44.36 o 
  -5   6   4     3263.47     3178.90     39.50 o 
  -4   6   4     4711.61     4410.46     52.15 o 
  -3   6   4       20.33       19.28     18.85 o 
  -2   6   4     6633.60     6884.83    127.76 o 
  -1   6   4     1645.92     1634.60    134.79 o 
   0   6   4     2700.16     2906.97    110.50 o 
   1   6   4     4173.79     4554.25    221.07 o 
   2   6   4       66.33       69.81     31.40 o 
  -9   7   4     1252.93     1295.22     43.00 o 
  -8   7   4     3428.53     3459.56     70.82 o 
  -7   7   4       70.36       77.93     21.99 o 
  -6   7   4     4772.05     4684.82     72.16 o 
  -5   7   4      287.11      235.35     24.59 o 
  -4   7   4     2733.06     2626.21     45.87 o 
  -3   7   4     2637.41     2621.72     46.98 o 
  -2   7   4      784.69      756.88     29.86 o 
  -1   7   4     4901.56     4823.39    211.40 o 
   0   7   4      125.34      135.25     28.55 o 
   1   7   4     3995.98     4213.04    150.54 o 
  -8   8   4     3520.72     3627.91     63.17 o 
  -7   8   4      937.49      903.74     39.28 o 
  -6   8   4     1348.10     1252.12     38.31 o 
  -5   8   4     3451.47     3316.81     54.27 o 
  -4   8   4        3.21       -3.46     27.26 o 
  -3   8   4     4506.15     4430.54    146.26 o 
  -2   8   4     1113.49     1076.99     53.05 o 
  -1   8   4     3056.12     2981.47     99.85 o 
   0   8   4     2733.68     2718.31     91.43 o 
  -6   9   4      345.63      295.42     39.79 o 
  -5   9   4     3721.12     3611.01     67.49 o 
  -4   9   4     2032.70     1972.60     51.33 o 
  -3   9   4      944.69      852.56     52.87 o 
   1  -9   5      466.29      444.25     56.91 o 
   2  -9   5     2351.72     2131.99    215.25 o 
   3  -9   5     3598.03     3569.86    220.47 o 
   4  -9   5      163.23      153.40     42.41 o 
   5  -9   5     4376.74     4186.78     99.89 o 
  -1  -8   5     1503.08     1539.48     65.13 o 
   0  -8   5      975.92      930.57     43.76 o 
   1  -8   5     4447.36     4626.58    174.13 o 
   2  -8   5        8.84       38.22     33.27 o 
   3  -8   5     4580.42     4541.78    341.40 o 
   4  -8   5     1031.12      989.62    102.33 o 
   5  -8   5     2421.84     2485.97     77.80 o 
   6  -8   5     3074.37     3192.26     70.75 o 
   7  -8   5       26.07       36.34     89.29 o 
  -2  -7   5      332.10      368.07     54.53 o 
  -1  -7   5     4921.47     5335.72    156.78 o 
   0  -7   5     1122.86     1126.03     44.85 o 
   1  -7   5     3280.19     3350.32    108.62 o 
   2  -7   5     3753.38     3814.86    191.52 o 
   3  -7   5     1198.36     1138.80     76.59 o 
   4  -7   5     5333.19     5461.78    230.66 o 
   5  -7   5      162.94      147.16     27.48 o 
   6  -7   5     2779.06     2830.18     91.95 o 
   7  -7   5     1548.49     1599.02     51.02 o 
  -4  -6   5        3.33       33.35     58.93 o 
  -3  -6   5     5660.97     6054.35     87.10 o 
  -2  -6   5     2325.32     2470.94     61.29 o 
  -1  -6   5     1695.45     1776.91     70.83 o 
   0  -6   5     7621.15     7770.04    176.22 o 
   1  -6   5       35.91       37.38     17.92 o 
   2  -6   5     8210.70     8259.94    439.47 o 
   3  -6   5     1112.44     1188.17     46.32 o 
   4  -6   5     1572.01     1548.33     46.30 o 
   5  -6   5     3761.32     3670.61     72.38 o 
   6  -6   5      574.23      544.79     26.76 o 
   7  -6   5     4122.70     4210.85     57.56 o 
   8  -6   5      143.26      131.19     65.42 o 
  -5  -5   5     3275.39     3159.77    129.80 o 
  -4  -5   5     2353.67     2226.73     85.08 o 
  -3  -5   5      389.15      361.68     35.50 o 
  -2  -5   5     6236.61     6447.09    174.83 o 
  -1  -5   5       79.73       90.95     17.89 o 
   0  -5   5     7141.25     7577.60     84.61 o 
   1  -5   5     4066.12     4250.64     69.82 o 
   2  -5   5     2450.96     2461.00     80.87 o 
   3  -5   5     6169.36     6188.17    160.64 o 
   4  -5   5       34.76       34.27     10.37 o 
   5  -5   5     7105.96     7088.40     96.60 o 
   6  -5   5     1186.29     1152.01     30.42 o 
   7  -5   5     1225.34     1206.09     35.28 o 
   8  -5   5     2499.73     2475.24     65.77 o 
  -6  -4   5     4384.04     4189.92    136.43 o 
  -5  -4   5      211.63      211.86     32.14 o 
  -4  -4   5     3332.22     3338.66    104.90 o 
  -3  -4   5     2319.43     2257.54     42.58 o 
  -2  -4   5     3692.93     3916.83    135.85 o 
  -1  -4   5     6675.99     6923.47    112.12 o 
   0  -4   5      324.40      342.08     10.45 o 
   1  -4   5    10148.46    10250.91    192.70 o 
   2  -4   5      237.01      240.58     10.58 o 
   3  -4   5     5513.73     5438.58     62.43 o 
   4  -4   5     4942.32     4910.38     74.61 o 
   5  -4   5      895.01      887.72     25.88 o 
   6  -4   5     5948.22     5740.67    113.08 o 
   7  -4   5      105.83      123.64     23.47 o 
   8  -4   5     3277.39     3307.47     67.59 o 
  -7  -3   5       94.04      107.65     98.30 o 
  -6  -3   5     4250.72     4143.01    169.34 o 
  -5  -3   5     3505.65     3627.23    114.64 o 
  -4  -3   5      401.75      396.65     19.90 o 
  -3  -3   5    12174.33    12230.43    271.27 o 
  -2  -3   5       81.49      110.56     11.71 o 
  -1  -3   5     9184.21     9586.25     70.89 o 
   0  -3   5     2051.43     2051.51     48.09 o 
   1  -3   5     3476.46     3534.06     42.26 o 
   2  -3   5     7768.35     7814.27    127.07 o 
   3  -3   5      253.77      269.54      9.69 o 
   4  -3   5     9967.02     9476.80    139.34 o 
   5  -3   5     1394.23     1369.22     28.88 o 
   6  -3   5     5149.48     5078.17     93.07 o 
   7  -3   5     3037.69     3120.26     45.84 o 
   8  -3   5      117.13      129.82     40.87 o 
  -7  -2   5     3316.91     3176.94    210.09 o 
  -6  -2   5       29.62       31.01     19.55 o 
  -5  -2   5     7064.59     6814.74    186.00 o 
  -4  -2   5      327.44      324.48     14.83 o 
  -3  -2   5     9254.00     8979.95    110.80 o 
  -2  -2   5     5949.40     6069.32     60.32 o 
  -1  -2   5     2854.94     2945.31     67.92 o 
   0  -2   5    15573.24    15213.44    307.69 o 
   1  -2   5     1144.00     1188.06     29.91 o 
   2  -2   5    12304.83    11875.12    122.41 o 
   3  -2   5     6190.72     6131.36    136.15 o 
   4  -2   5     1543.00     1569.62     24.43 o 
   5  -2   5     6221.38     6402.18     73.45 o 
   6  -2   5       30.78       46.60     14.97 o 
   7  -2   5     2830.33     2904.90     51.69 o 
  -8  -1   5        8.02       19.64     31.97 o 
  -7  -1   5     2759.32     2732.34    164.19 o 
  -6  -1   5     1661.82     1675.00     45.61 o 
  -5  -1   5     4043.46     3994.10     73.18 o 
  -4  -1   5     7862.96     7519.45    100.77 o 
  -3  -1   5       38.38       79.25      9.93 o 
  -2  -1   5    16117.87    15682.46    219.72 o 
  -1  -1   5     3595.39     3519.40     55.63 o 
   0  -1   5     6888.59     6714.19     66.47 o 
   1  -1   5    14643.11    14712.62    111.58 o 
   2  -1   5       65.17       78.83      5.89 o 
   3  -1   5    10399.64    10305.35    146.11 o 
   4  -1   5      679.20      657.47     16.43 o 
   5  -1   5     3937.21     3968.65     56.57 o 
   6  -1   5     3263.10     3309.56     60.32 o 
  -8   0   5     2907.62     2840.04    146.26 o 
  -7   0   5      271.65      289.06     30.12 o 
  -6   0   5     9901.31     9531.12    255.10 o 
  -5   0   5     1360.18     1383.41     38.20 o 
  -4   0   5     5641.34     5353.39     96.03 o 
  -3   0   5     7987.58     7944.23     78.89 o 
  -2   0   5     2230.98     2227.50     19.73 o 
  -1   0   5    12829.10    12678.75     60.66 o 
   0   0   5       67.06      104.11     11.67 o 
   1   0   5    12309.55    12685.43     55.36 o 
   2   0   5     3539.25     3547.47     61.50 o 
   3   0   5     5112.69     5151.74    165.24 o 
   4   0   5     8489.28     8408.42    126.93 o 
   5   0   5      162.81      146.26     19.30 o 
   6   0   5     5315.14     5490.85    132.36 o 
   7   0   5      880.98      808.95     82.14 o 
  -9   1   5        8.31       13.84     36.26 o 
  -8   1   5     5837.37     5665.12    131.82 o 
  -7   1   5     2042.89     1992.59     51.16 o 
  -6   1   5     3556.49     3347.08     72.87 o 
  -5   1   5     8996.91     8647.99    117.62 o 
  -4   1   5      227.98      268.20     14.56 o 
  -3   1   5    17302.92    16658.33    351.30 o 
  -2   1   5     2157.32     2084.35     22.55 o 
  -1   1   5     6875.17     6863.25     98.62 o 
   0   1   5     9151.19     9365.66     50.14 o 
   1   1   5      634.05      611.21     16.73 o 
   2   1   5    10491.59    10388.32    302.67 o 
   3   1   5      829.20      809.12     28.12 o 
   4   1   5     4116.79     4242.74     62.37 o 
   5   1   5     1558.34     1626.83     40.02 o 
   6   1   5     1428.81     1332.68     44.57 o 
  -9   2   5     2157.65     2156.49     47.74 o 
  -8   2   5     1048.45      999.16     50.05 o 
  -7   2   5     6002.34     5903.52     64.43 o 
  -6   2   5      134.25      164.07     25.70 o 
  -5   2   5     9199.70     9024.65    146.16 o 
  -4   2   5     5195.35     5080.57     33.18 o 
  -3   2   5     3283.44     3382.47     49.79 o 
  -2   2   5    10422.01    10473.69     80.50 o 
  -1   2   5      901.40      979.39     23.26 o 
   0   2   5    11609.80    11612.09    364.83 o 
   1   2   5     2491.63     2424.90     39.34 o 
   2   2   5     2144.21     2080.92     68.19 o 
   3   2   5     3864.55     3918.99     58.99 o 
   4   2   5      540.55      571.19     35.42 o 
   5   2   5     3556.17     3752.09    195.23 o 
   6   2   5      580.94      573.77     82.29 o 
  -9   3   5     3547.59     3441.43     55.35 o 
  -8   3   5     1489.92     1470.83     45.90 o 
  -7   3   5     1885.07     1841.21     41.74 o 
  -6   3   5     4877.86     4670.14    105.55 o 
  -5   3   5      221.82      210.08     14.27 o 
  -4   3   5     8828.75     8911.99     50.39 o 
  -3   3   5      689.48      697.29     14.21 o 
  -2   3   5     7130.98     7295.76    147.82 o 
  -1   3   5     6313.96     6088.89     94.10 o 
   0   3   5     2808.70     2768.68     52.43 o 
   1   3   5     7407.48     7218.07    161.34 o 
   2   3   5      205.86      191.10     23.49 o 
   3   3   5     6315.96     6551.64    326.87 o 
   4   3   5     1819.87     2044.19    117.72 o 
   5   3   5      697.72      778.69    110.36 o 
  -9   4   5      346.51      329.26     38.15 o 
  -8   4   5     5280.28     5341.29     94.69 o 
  -7   4   5       76.25       67.47     20.21 o 
  -6   4   5     8084.89     7698.34    199.58 o 
  -5   4   5     2460.43     2518.06     27.24 o 
  -4   4   5     3113.74     3118.56     38.46 o 
  -3   4   5     5409.19     5462.85     46.01 o 
  -2   4   5      155.19      159.88     12.88 o 
  -1   4   5     7992.40     8242.80    115.67 o 
   0   4   5      986.69     1005.61     25.74 o 
   1   4   5     5090.65     5105.74     69.89 o 
   2   4   5     3317.91     3635.23    289.05 o 
   3   4   5      642.16      804.36     64.45 o 
   4   4   5     3999.95     4498.94    731.80 o 
  -9   5   5      516.79      453.59     39.20 o 
  -8   5   5     4617.62     4429.55    164.30 o 
  -7   5   5     3359.00     3260.63    106.91 o 
  -6   5   5      994.40     1009.77     35.19 o 
  -5   5   5     4308.52     4210.62     77.91 o 
  -4   5   5      400.52      410.64     15.96 o 
  -3   5   5     6185.30     6401.32    244.58 o 
  -2   5   5     2847.45     2986.49     59.25 o 
  -1   5   5     1772.42     1964.07     66.87 o 
   0   5   5     5884.23     6354.77    420.83 o 
   1   5   5      217.39      224.13     32.51 o 
   2   5   5     3636.91     4236.68    507.99 o 
   3   5   5     1468.49     1585.73    111.03 o 
  -9   6   5     2450.05     2418.26     81.13 o 
  -8   6   5       22.75       13.77     25.79 o 
  -7   6   5     3452.11     3355.64     74.82 o 
  -6   6   5      439.78      439.29     23.55 o 
  -5   6   5     3227.94     3250.71     52.32 o 
  -4   6   5     6235.47     6187.95    205.76 o 
  -3   6   5      646.40      629.99     27.00 o 
  -2   6   5     7068.47     7432.74    156.49 o 
  -1   6   5      769.14      748.75     44.72 o 
   0   6   5     4641.84     5393.61    331.25 o 
   1   6   5     2105.69     2406.17    176.36 o 
   2   6   5      118.17      131.86     51.09 o 
  -9   7   5     2229.78     2107.79    133.73 o 
  -8   7   5     1564.02     1585.20     61.67 o 
  -7   7   5     1276.61     1268.76     35.25 o 
  -6   7   5     4676.79     4583.78     68.57 o 
  -5   7   5      103.81       95.19     23.50 o 
  -4   7   5     5822.99     5844.57    194.95 o 
  -3   7   5     1433.10     1451.85     38.18 o 
  -2   7   5     2514.77     2554.48    103.14 o 
  -1   7   5     3442.37     3518.55    144.92 o 
   0   7   5       20.15       34.58     29.59 o 
   1   7   5     3228.71     3444.47    429.02 o 
  -7   8   5      594.21      620.45     41.18 o 
  -6   8   5     2235.54     2090.02     52.45 o 
  -5   8   5     2235.40     2180.78     60.89 o 
  -4   8   5      600.25      578.39     50.75 o 
  -3   8   5     3431.28     3469.55     92.38 o 
  -2   8   5       77.05       71.77     27.41 o 
  -6   9   5        1.28      -21.46     73.37 o 
  -5   9   5     3278.05     3430.38     80.98 o 
  -4   9   5     1070.17     1019.63     98.11 o 
  -3   9   5     1667.73     1296.15     87.80 o 
   1  -9   6       27.50       36.66     54.74 o 
   2  -9   6     2818.93     2690.66    138.32 o 
   3  -9   6     1533.47     1569.48     61.62 o 
   4  -9   6      672.97      578.95     85.92 o 
  -1  -8   6      834.71      864.32     67.93 o 
   0  -8   6     2173.94     2204.18     61.07 o 
   1  -8   6     2839.32     2803.51    129.43 o 
   2  -8   6      149.47      137.19     36.46 o 
   3  -8   6     5388.37     5645.53    523.64 o 
   4  -8   6      368.78      324.77     56.27 o 
   5  -8   6     2359.61     2438.19     83.05 o 
   6  -8   6     1986.62     2339.38    118.06 o 
  -2  -7   6      592.69      646.30     45.62 o 
  -1  -7   6     5508.57     5896.75     79.23 o 
   0  -7   6        0.41        0.31     26.19 o 
   1  -7   6     4273.40     4434.09    163.55 o 
   2  -7   6     1676.39     1685.04     91.81 o 
   3  -7   6     2819.68     2849.21    372.69 o 
   4  -7   6     3119.96     3276.97    205.40 o 
   5  -7   6      125.92      122.81     43.90 o 
   6  -7   6     5162.25     5444.22    148.57 o 
   7  -7   6      244.58      279.97     52.11 o 
  -4  -6   6      201.56      196.88     59.73 o 
  -3  -6   6     5978.79     6265.56    115.87 o 
  -2  -6   6      878.36      921.89     53.07 o 
  -1  -6   6     3981.54     4186.46     64.83 o 
   0  -6   6     3138.81     3137.35     82.20 o 
   1  -6   6      664.95      682.70     34.31 o 
   2  -6   6     5475.37     5583.30    342.95 o 
   3  -6   6       31.41       42.54     16.46 o 
   4  -6   6     3405.25     3308.29     87.35 o 
   5  -6   6     1910.02     1882.94     41.52 o 
   6  -6   6     1760.70     1717.99     42.32 o 
   7  -6   6     2569.09     2512.31     48.27 o 
  -5  -5   6     3206.38     2927.78    126.10 o 
  -4  -5   6     2218.90     2125.10    118.75 o 
  -3  -5   6     1896.16     1889.24     45.12 o 
  -2  -5   6     4192.55     4438.99    124.75 o 
  -1  -5   6      225.76      221.64     21.77 o 
   0  -5   6     8028.96     8501.71    128.52 o 
   1  -5   6     1032.81     1088.00     23.89 o 
   2  -5   6     3025.40     3075.38     92.16 o 
   3  -5   6     7379.32     7412.00     98.18 o 
   4  -5   6      603.55      579.10     19.15 o 
   5  -5   6     6522.31     6460.57     70.75 o 
   6  -5   6      367.51      339.86     25.64 o 
   7  -5   6     2339.86     2320.25     72.58 o 
  -6  -4   6     2650.75     2593.34     80.95 o 
  -5  -4   6      192.63      182.91     34.54 o 
  -4  -4   6     5785.73     5836.44    218.74 o 
  -3  -4   6       50.56       44.43     21.79 o 
  -2  -4   6     6231.17     6529.73     97.79 o 
  -1  -4   6     4553.62     4737.22     54.51 o 
   0  -4   6     3215.58     3268.12     88.93 o 
   1  -4   6     9453.60     9306.73    182.26 o 
   2  -4   6      211.27      218.40     12.54 o 
   3  -4   6    14306.11    13774.23     93.43 o 
   4  -4   6     1149.24     1102.32     26.50 o 
   5  -4   6     1486.37     1448.70     32.76 o 
   6  -4   6     4307.54     4251.86     54.91 o 
   7  -4   6       76.65       58.35     23.94 o 
   8  -4   6     3352.56     3302.44    163.04 o 
  -7  -3   6       59.03       31.15     93.45 o 
  -6  -3   6     4907.49     4912.01    197.15 o 
  -5  -3   6     1355.82     1429.86     37.84 o 
  -4  -3   6     4888.51     4837.61     97.46 o 
  -3  -3   6     6995.28     7078.67    156.47 o 
  -2  -3   6       37.74       43.45     12.98 o 
  -1  -3   6    10498.48    10737.40     60.14 o 
   0  -3   6      590.12      586.87     12.69 o 
   1  -3   6     6491.71     6464.92     57.61 o 
   2  -3   6     5569.37     5577.88     58.57 o 
   3  -3   6     2794.93     2697.55     46.28 o 
   4  -3   6     4595.61     4519.45     47.79 o 
   5  -3   6      420.24      403.15     21.35 o 
   6  -3   6     6044.06     6010.99    133.18 o 
   7  -3   6     2161.28     2190.74     42.56 o 
  -7  -2   6     2318.50     2283.94    124.40 o 
  -6  -2   6     1140.15     1136.44     38.72 o 
  -5  -2   6     8258.39     8052.86    118.30 o 
  -4  -2   6       50.79       74.93     11.98 o 
  -3  -2   6     8227.36     8079.25    157.95 o 
  -2  -2   6     2884.69     2880.69     38.16 o 
  -1  -2   6     3296.84     3163.68     72.44 o 
   0  -2   6    12891.44    12731.45    317.50 o 
   1  -2   6       46.74       63.91      8.03 o 
   2  -2   6     9462.06     9425.46    141.51 o 
   3  -2   6     2297.65     2292.97     42.96 o 
   4  -2   6     2789.10     2782.81     73.20 o 
   5  -2   6     5846.45     5889.31     96.19 o 
   6  -2   6      112.18      135.50     21.62 o 
   7  -2   6     3280.93     3346.25     97.48 o 
  -8  -1   6       21.48       40.06     30.38 o 
  -7  -1   6     5515.15     5414.42    177.83 o 
  -6  -1   6      498.47      531.22     20.87 o 
  -5  -1   6     5183.67     5001.91     66.55 o 
  -4  -1   6     5473.96     5293.15     75.50 o 
  -3  -1   6     1406.18     1397.76     20.95 o 
  -2  -1   6    14784.08    14264.88    323.90 o 
  -1  -1   6     3048.93     2990.17    177.56 o 
   0  -1   6    15769.82    15450.93     65.89 o 
   1  -1   6     5849.86     5733.63    104.88 o 
   2  -1   6      419.91      421.09     12.02 o 
   3  -1   6     9698.16     9589.34    128.72 o 
   4  -1   6       52.47       66.81     13.03 o 
   5  -1   6     3903.18     3919.83     56.39 o 
   6  -1   6      963.11      968.38     32.87 o 
   7  -1   6     1835.69     1883.85     53.62 o 
  -8   0   6     1989.82     1980.89     40.64 o 
  -7   0   6     1840.36     1879.45     44.76 o 
  -6   0   6     6594.44     6468.56    181.17 o 
  -5   0   6       79.74       77.68     11.85 o 
  -4   0   6     8221.70     7942.37    131.04 o 
  -3   0   6     3682.83     3696.78     38.40 o 
  -2   0   6     5303.89     5181.67     31.01 o 
  -1   0   6    10158.15     9858.16     44.24 o 
   0   0   6     1043.96     1097.75     30.78 o 
   1   0   6     7405.47     7422.86     53.47 o 
   2   0   6     1051.85     1102.95     43.77 o 
   3   0   6     6548.72     6345.61    183.63 o 
   4   0   6     2943.04     2924.88     48.26 o 
   5   0   6      374.46      393.11     24.82 o 
   6   0   6     4749.09     4867.28     59.31 o 
  -9   1   6      205.65      221.91    114.59 o 
  -8   1   6     5294.11     5138.43    110.44 o 
  -7   1   6      754.04      740.13     25.16 o 
  -6   1   6     4326.93     4229.66     70.04 o 
  -5   1   6     4258.54     4106.81     42.40 o 
  -4   1   6     1007.16      970.20     19.62 o 
  -3   1   6    11123.70    10897.26     63.93 o 
  -2   1   6       98.53      126.15     10.34 o 
  -1   1   6     5947.29     6192.35    138.74 o 
   0   1   6     2653.33     2632.43     24.88 o 
   1   1   6     2750.47     2630.10     37.40 o 
   2   1   6     7121.08     6902.90    242.47 o 
   3   1   6        1.09       12.09     18.23 o 
   4   1   6     5378.92     5403.82     99.34 o 
   5   1   6     1186.40     1137.66     34.39 o 
   6   1   6     2300.33     2278.34     64.48 o 
  -9   2   6     1295.62     1332.30     39.88 o 
  -8   2   6     2023.53     1984.71     66.79 o 
  -7   2   6     4599.80     4586.66     61.16 o 
  -6   2   6      133.44      134.85     18.31 o 
  -5   2   6     9504.60     9104.13    108.43 o 
  -4   2   6     2762.98     2771.43     26.57 o 
  -3   2   6     4971.15     4961.87    120.21 o 
  -2   2   6     5477.56     5648.08    219.63 o 
  -1   2   6      171.58      189.33     12.31 o 
   0   2   6    11317.81    11022.18    124.64 o 
   1   2   6      455.57      453.29     23.93 o 
   2   2   6     4816.12     4623.93     60.48 o 
   3   2   6     2455.68     2328.94     49.46 o 
   4   2   6     1779.36     1764.44     48.98 o 
   5   2   6     3578.42     3842.51    198.85 o 
  -9   3   6     4317.48     4355.79     61.90 o 
  -8   3   6       96.97       80.92     31.91 o 
  -7   3   6     3866.55     3692.07     51.11 o 
  -6   3   6     2672.89     2627.80     76.83 o 
  -5   3   6     2096.33     2084.74     40.88 o 
  -4   3   6     5428.08     5385.04     89.87 o 
  -3   3   6       45.64       53.14      9.76 o 
  -2   3   6    12524.75    13202.79    321.11 o 
  -1   3   6     2184.58     2168.54     29.10 o 
   0   3   6     5425.71     5168.95     60.07 o 
   1   3   6     4886.04     4634.21     99.06 o 
   2   3   6      212.83      176.94     30.19 o 
   3   3   6     5642.73     5751.38    404.27 o 
   4   3   6      673.32      673.17     83.16 o 
  -9   4   6     1882.86     1889.70     60.94 o 
  -8   4   6     1957.42     1912.49     85.10 o 
  -7   4   6      124.53      111.66     22.17 o 
  -6   4   6     5893.30     5901.41    198.46 o 
  -5   4   6      187.67      194.38     14.36 o 
  -4   4   6     5848.98     6079.86     51.53 o 
  -3   4   6     5525.95     5702.16     68.57 o 
  -2   4   6     2935.77     2985.90     40.07 o 
  -1   4   6     5109.86     5046.76     53.36 o 
   0   4   6      222.54      240.73     23.24 o 
   1   4   6     5594.75     5750.11    191.98 o 
   2   4   6     2533.38     2574.63    133.71 o 
   3   4   6     1428.47     1650.98    156.83 o 
  -9   5   6        1.31        0.30     32.63 o 
  -8   5   6     4415.91     4459.32    216.39 o 
  -7   5   6     2177.06     2178.02     87.59 o 
  -6   5   6     2419.00     2452.12     48.11 o 
  -5   5   6     5564.36     5400.14     54.80 o 
  -4   5   6        4.97       22.63     13.40 o 
  -3   5   6     6509.35     6846.29    237.23 o 
  -2   5   6      635.92      699.68     37.77 o 
  -1   5   6     2494.40     2668.52     87.61 o 
   0   5   6     4806.13     5434.58    223.29 o 
   1   5   6      660.70      752.26     42.07 o 
   2   5   6     5127.90     5741.58    712.61 o 
  -9   6   6     2028.81     1844.63    122.23 o 
  -8   6   6      574.40      503.68     38.79 o 
  -7   6   6     3864.64     3711.55    127.12 o 
  -6   6   6      311.73      293.12     25.08 o 
  -5   6   6     6056.35     5885.11    127.50 o 
  -4   6   6     2314.90     2390.81    104.85 o 
  -3   6   6     1801.05     1844.79     64.92 o 
  -2   6   6     5681.97     6067.29    247.41 o 
  -1   6   6       63.86       77.32     25.24 o 
   0   6   6     5274.35     5685.00    438.65 o 
   1   6   6     1481.97     1557.35    225.71 o 
  -8   7   6      507.97      461.31     43.03 o 
  -7   7   6     2077.86     2024.88     64.87 o 
  -6   7   6     4248.86     4200.95     72.11 o 
  -5   7   6      830.95      791.99     38.87 o 
  -4   7   6     3829.66     3965.02    135.34 o 
  -3   7   6      988.20     1044.27     51.23 o 
  -2   7   6     3544.85     3755.10    178.21 o 
  -1   7   6     2465.04     2585.73    102.51 o 
   0   7   6      256.64      225.13     36.09 o 
  -7   8   6      131.10      145.39     45.65 o 
  -6   8   6     3189.58     3065.53    102.00 o 
  -5   8   6      742.25      741.45     39.53 o 
  -4   8   6      646.35      689.00     47.58 o 
  -3   8   6     3331.96     3550.87    156.43 o 
  -2   8   6       31.10       26.65     44.99 o 
  -1   8   6     2356.42     2245.33     78.52 o 
   0  -8   7     3286.35     3583.74     82.45 o 
   1  -8   7     1011.91     1009.52     48.49 o 
   2  -8   7     1193.11     1254.35     58.55 o 
   3  -8   7     4338.12     4613.20    465.17 o 
   4  -8   7        1.28      -10.51     42.74 o 
  -2  -7   7     1528.03     1518.81     50.27 o 
  -1  -7   7     2103.88     2199.90     52.91 o 
   0  -7   7      592.49      575.38     48.13 o 
   1  -7   7     4969.01     5366.00     72.62 o 
   2  -7   7      392.26      397.86     36.98 o 
   3  -7   7     4045.92     3957.87    602.03 o 
   4  -7   7     1937.03     1962.51     64.32 o 
   5  -7   7      851.09      813.08     36.18 o 
   6  -7   7     3898.89     3959.47     99.62 o 
  -4  -6   7      637.56      547.72    102.20 o 
  -3  -6   7     4989.38     5167.67     82.83 o 
  -2  -6   7       10.56       28.61     29.70 o 
  -1  -6   7     4728.96     4990.24     70.49 o 
   0  -6   7     2891.85     2937.14     53.06 o 
   1  -6   7     2156.56     2247.65     39.37 o 
   2  -6   7     4375.02     4432.79    302.89 o 
   3  -6   7      214.63      222.61     20.22 o 
   4  -6   7     4947.98     4814.01     60.28 o 
   5  -6   7      586.44      569.57     29.98 o 
   6  -6   7     2200.44     2115.16     46.13 o 
  -5  -5   7     4499.80     3763.12    132.49 o 
  -4  -5   7      611.50      577.41     54.02 o 
  -3  -5   7     4891.43     5067.01    111.01 o 
  -2  -5   7     3374.09     3557.68     97.54 o 
  -1  -5   7      414.63      458.74     20.73 o 
   0  -5   7     9361.23     9564.71    106.62 o 
   1  -5   7        9.22       25.26     16.04 o 
   2  -5   7     5301.03     5391.94     75.40 o 
   3  -5   7     2923.95     2907.87     55.87 o 
   4  -5   7     1502.18     1550.25     32.52 o 
   5  -5   7     5013.73     4904.01     75.26 o 
   6  -5   7        3.07       16.83     23.63 o 
   7  -5   7     4056.25     4105.19    118.05 o 
  -5  -4   7     1744.46     1627.18     46.15 o 
  -4  -4   7     3538.14     3386.63    124.66 o 
  -3  -4   7      236.86      221.28     27.50 o 
  -2  -4   7     7259.20     7469.25    142.62 o 
  -1  -4   7     1317.64     1344.78     26.62 o 
   0  -4   7     7023.32     6868.16    210.25 o 
   1  -4   7     6250.77     6280.21    151.78 o 
   2  -4   7      181.15      184.13     12.56 o 
   3  -4   7     8988.99     8688.52    132.99 o 
   4  -4   7     1104.71     1061.45     28.06 o 
   5  -4   7     3062.57     3034.13     46.65 o 
   6  -4   7     2135.26     2128.68     43.21 o 
   7  -4   7      351.22      369.23     32.86 o 
  -6  -3   7     5109.56     5153.82    100.70 o 
  -5  -3   7       28.59       42.62     21.68 o 
  -4  -3   7     3430.28     3390.39     73.85 o 
  -3  -3   7     6218.77     6229.39    109.89 o 
  -2  -3   7     1835.70     1740.97     66.93 o 
  -1  -3   7     8663.65     8400.59    161.86 o 
   0  -3   7      185.51      203.78      9.89 o 
   1  -3   7     8546.62     8442.02     57.50 o 
   2  -3   7     2279.88     2285.86     35.67 o 
   3  -3   7     1730.93     1664.77     30.47 o 
   4  -3   7     5570.08     5338.05     54.12 o 
   5  -3   7      107.64      107.00     20.06 o 
   6  -3   7     4484.50     4507.78     58.49 o 
   7  -3   7      791.14      775.34     37.86 o 
  -7  -2   7     1116.72     1082.76     69.00 o 
  -6  -2   7     2935.97     2873.43     45.46 o 
  -5  -2   7     5609.24     5544.67     72.00 o 
  -4  -2   7      190.49      184.42     15.18 o 
  -3  -2   7    13468.02    12976.06    108.85 o 
  -2  -2   7      579.58      548.90     19.68 o 
  -1  -2   7     4020.04     3961.95    108.43 o 
   0  -2   7     6619.61     6347.59    122.99 o 
   1  -2   7     1004.29      991.46     17.43 o 
   2  -2   7     5999.77     5849.10    104.88 o 
   3  -2   7      446.59      443.65     16.28 o 
   4  -2   7     7615.12     7701.93     79.65 o 
   5  -2   7     1945.39     2051.64     61.02 o 
   6  -2   7      998.62     1041.22     42.19 o 
   7  -2   7     2797.47     3008.88    110.91 o 
  -8  -1   7      681.42      625.38     59.25 o 
  -7  -1   7     4581.63     4563.98     74.49 o 
  -6  -1   7       94.38      113.82     16.66 o 
  -5  -1   7     6673.44     6473.55     70.17 o 
  -4  -1   7     3178.30     3075.77     41.98 o 
  -3  -1   7     5446.10     5347.11    134.97 o 
  -2  -1   7     7315.77     7170.12    240.99 o 
  -1  -1   7      197.31      219.46     14.66 o 
   0  -1   7     9800.33     9295.30     98.64 o 
   1  -1   7     2054.41     2013.72     56.66 o 
   2  -1   7     3165.87     3140.64     41.24 o 
   3  -1   7     5872.45     5982.82     67.87 o 
   4  -1   7      386.07      419.35     19.81 o 
   5  -1   7     2831.01     2922.00     52.43 o 
   6  -1   7      133.92      118.17     27.75 o 
  -8   0   7      533.39      565.31     30.54 o 
  -7   0   7     1906.24     1857.95     50.18 o 
  -6   0   7     4629.62     4510.87     80.63 o 
  -5   0   7      638.35      641.10     23.37 o 
  -4   0   7     6146.94     5944.27     63.41 o 
  -3   0   7      718.62      766.33     13.95 o 
  -2   0   7     6188.48     6061.91    103.15 o 
  -1   0   7     3743.45     3700.38     83.02 o 
   0   0   7     1956.51     1932.10     35.35 o 
   1   0   7    10365.43    10369.82    113.27 o 
   2   0   7       20.79       28.12     10.64 o 
   3   0   7     5768.09     5653.88    161.94 o 
   4   0   7     1151.59     1066.46     28.04 o 
   5   0   7     1473.91     1450.78     34.94 o 
   6   0   7     3238.91     3195.58     51.28 o 
  -9   1   7      702.32      630.24    103.94 o 
  -8   1   7     3669.15     3666.81     49.11 o 
  -7   1   7      375.05      331.92     20.89 o 
  -6   1   7     5959.32     5763.68     53.86 o 
  -5   1   7     1336.65     1369.28     29.56 o 
  -4   1   7     2298.67     2269.45     21.27 o 
  -3   1   7     7424.93     7357.68     75.32 o 
  -2   1   7     1057.25     1044.51     19.12 o 
  -1   1   7     9051.63     9010.25    113.73 o 
   0   1   7     1375.57     1434.24     25.68 o 
   1   1   7     7734.29     7685.63     65.34 o 
   2   1   7     3194.57     3058.14    102.22 o 
   3   1   7      805.50      762.95     31.77 o 
   4   1   7     5811.29     5619.22     75.76 o 
   5   1   7      374.15      347.44     34.47 o 
  -9   2   7      352.45      317.19     54.37 o 
  -8   2   7     3489.14     3472.03     46.95 o 
  -7   2   7     2667.98     2674.90     37.29 o 
  -6   2   7     2092.05     2030.38     37.41 o 
  -5   2   7     8407.07     8378.73     58.96 o 
  -4   2   7      242.24      230.94     15.26 o 
  -3   2   7     8930.94     8843.15    365.12 o 
  -2   2   7     2822.23     2814.99    136.10 o 
  -1   2   7     1766.42     1764.26     40.10 o 
   0   2   7     6664.94     6533.44     68.73 o 
   1   2   7      149.04      121.96     20.26 o 
   2   2   7     5443.60     5081.88     78.25 o 
   3   2   7     1188.38     1096.42     39.21 o 
   4   2   7     3081.91     2978.71     69.04 o 
   5   2   7     2464.67     2306.56     70.44 o 
  -9   3   7     2767.69     2836.53     80.32 o 
  -8   3   7      292.91      315.39     33.59 o 
  -7   3   7     5064.48     4943.72     60.47 o 
  -6   3   7     1096.15     1118.27     30.38 o 
  -5   3   7     4179.70     4330.30     87.34 o 
  -4   3   7     3614.06     3576.59     88.03 o 
  -3   3   7      679.16      711.48     22.26 o 
  -2   3   7     8457.80     8661.48    131.84 o 
  -1   3   7      688.30      690.46     20.34 o 
   0   3   7     6866.23     6484.67    106.47 o 
   1   3   7     3326.89     3062.59     53.45 o 
   2   3   7      984.31      948.76     57.69 o 
   3   3   7     4680.80     4598.68    219.58 o 
   4   3   7       87.71       83.04     61.53 o 
  -8   4   7     1702.37     1779.92     66.30 o 
  -7   4   7      749.30      687.90     39.20 o 
  -6   4   7     4472.68     4603.09    107.28 o 
  -5   4   7       71.04       63.61     16.66 o 
  -4   4   7     7544.89     7918.13    313.41 o 
  -3   4   7     2721.91     2706.14     46.29 o 
  -2   4   7     4674.31     4656.81     48.85 o 
  -1   4   7     6486.43     6366.31    194.30 o 
   0   4   7      102.23      100.60     23.75 o 
   1   4   7     5452.82     5618.86    164.81 o 
   2   4   7     1369.57     1361.16     80.49 o 
   3   4   7     1867.26     2009.24    235.39 o 
  -8   5   7     5217.02     5039.29    283.09 o 
  -7   5   7      445.87      440.21     36.41 o 
  -6   5   7     4906.40     4924.66     69.41 o 
  -5   5   7     4032.30     4183.41     62.07 o 
  -4   5   7      709.81      750.56     46.02 o 
  -3   5   7     5128.26     5479.51    269.03 o 
  -2   5   7      230.60      218.38     26.71 o 
  -1   5   7     4291.82     4390.86    161.58 o 
   0   5   7     1840.86     1967.60    111.33 o 
   1   5   7     1311.41     1430.05     92.83 o 
   2   5   7     2838.06     3157.08    181.84 o 
  -8   6   7     2542.08     2567.23     74.12 o 
  -7   6   7     2971.23     2942.12     69.56 o 
  -6   6   7        2.56       15.99     21.41 o 
  -5   6   7     3886.20     4012.14     78.09 o 
  -4   6   7     1142.02     1251.97    118.34 o 
  -3   6   7     2116.19     2318.10    127.48 o 
  -2   6   7     3562.00     4012.14    206.36 o 
  -1   6   7      327.38      313.53     35.95 o 
   0   6   7     3338.94     3587.80    260.73 o 
   1   6   7      194.43      201.33     45.47 o 
  -8   7   7       58.57       60.80     60.17 o 
  -7   7   7     2053.11     2097.12     96.37 o 
  -6   7   7     2048.23     1972.85     89.09 o 
  -5   7   7      875.54      860.73     48.95 o 
  -4   7   7     4387.57     4739.62    319.78 o 
  -3   7   7       33.59       45.99     32.38 o 
  -2   7   7     3781.38     4145.90    213.80 o 
  -1   7   7     1054.20     1033.56     66.10 o 
   0   7   7     1051.18     1033.78     70.72 o 
  -4   8   7     2862.34     3392.30    109.54 o 
   1  -8   8      293.20      274.14     58.62 o 
   2  -8   8     1509.02     1535.04     79.63 o 
   3  -8   8     2543.55     2631.49    248.69 o 
  -1  -7   8     1154.43     1153.52     62.04 o 
   0  -7   8     1472.80     1596.32     58.32 o 
   1  -7   8     4117.92     4388.41    108.38 o 
   2  -7   8        0.46       26.44     29.18 o 
   3  -7   8     5787.00     5705.71    677.49 o 
   4  -7   8     1234.30     1181.09     47.87 o 
   5  -7   8     1711.46     1640.48     49.79 o 
  -3  -6   8     3026.24     2877.25    175.35 o 
  -2  -6   8      473.52      403.25     55.25 o 
  -1  -6   8     6121.41     6420.16    101.28 o 
   0  -6   8      556.17      587.31     44.07 o 
   1  -6   8     4196.88     4419.00    111.19 o 
   2  -6   8     3233.40     3230.50    230.52 o 
   3  -6   8     1101.01     1075.23     31.19 o 
   4  -6   8     4436.67     4414.20     70.09 o 
   5  -6   8       82.45       81.36     27.49 o 
   6  -6   8     3013.37     2841.79    113.20 o 
  -4  -5   8        2.82       32.55     41.22 o 
  -3  -5   8     6260.32     6515.60    243.19 o 
  -2  -5   8     2452.26     2487.54     74.92 o 
  -1  -5   8     1928.81     1945.84     36.84 o 
   0  -5   8     5098.79     5217.20    110.16 o 
   1  -5   8       22.69       31.27     18.01 o 
   2  -5   8     5227.18     5160.52    130.06 o 
   3  -5   8      759.18      766.28     22.59 o 
   4  -5   8     1856.27     1892.02     52.04 o 
   5  -5   8     2648.72     2580.73     47.80 o 
   6  -5   8      470.54      462.56     31.53 o 
  -5  -4   8     3298.95     3139.66     86.31 o 
  -4  -4   8     3250.70     3283.37     92.08 o 
  -3  -4   8      600.29      623.16     32.58 o 
  -2  -4   8     6780.92     6786.26    188.02 o 
  -1  -4   8      105.59      119.63     17.90 o 
   0  -4   8     5473.79     5684.83    236.11 o 
   1  -4   8     4192.55     4124.80    122.36 o 
   2  -4   8     1017.11      989.86     21.48 o 
   3  -4   8     6465.71     6198.80    158.44 o 
   4  -4   8       52.74       50.13     17.34 o 
   5  -4   8     4475.08     4464.94     91.24 o 
   6  -4   8      992.90      938.30     34.86 o 
  -6  -3   8     5154.50     4961.52     92.18 o 
  -5  -3   8       26.62       41.92     28.22 o 
  -4  -3   8     5454.42     5288.07    133.39 o 
  -3  -3   8     1384.27     1371.08     33.70 o 
  -2  -3   8     3492.39     3456.50    104.76 o 
  -1  -3   8     5490.49     5592.21    153.91 o 
   0  -3   8      109.42      116.57     10.74 o 
   1  -3   8     8994.80     8692.63    116.66 o 
   2  -3   8      625.75      632.43     17.40 o 
   3  -3   8     5682.53     5477.73     74.97 o 
   4  -3   8     2011.25     2026.48     37.79 o 
   5  -3   8      372.94      373.63     27.52 o 
   6  -3   8     3050.42     3123.03    111.51 o 
  -7  -2   8      362.32      357.73     44.74 o 
  -6  -2   8     3792.43     3689.73     51.44 o 
  -5  -2   8     3228.74     3158.25     57.05 o 
  -4  -2   8      838.31      841.58     29.28 o 
  -3  -2   8     5574.76     5368.51    197.71 o 
  -2  -2   8      151.30      156.85     17.61 o 
  -1  -2   8     6659.55     6414.24    256.68 o 
   0  -2   8     1725.58     1651.23     31.32 o 
   1  -2   8     3173.29     3078.97     46.71 o 
   2  -2   8     4598.20     4525.99     61.64 o 
   3  -2   8      404.11      424.58     23.97 o 
   4  -2   8     3532.55     3450.90     87.48 o 
   5  -2   8     1254.37     1260.26     40.25 o 
   6  -2   8     3008.84     3100.58     85.23 o 
  -7  -1   8     2744.72     2781.19     57.62 o 
  -6  -1   8       47.48       70.59     18.59 o 
  -5  -1   8     6783.36     6647.78    171.18 o 
  -4  -1   8      285.20      294.50     22.25 o 
  -3  -1   8     4281.37     4087.56    150.98 o 
  -2  -1   8     6736.95     6513.32     56.15 o 
  -1  -1   8      729.55      708.69     49.75 o 
   0  -1   8     7255.53     7126.48     51.49 o 
   1  -1   8      421.37      407.41     15.03 o 
   2  -1   8     5116.52     5183.28     61.20 o 
   3  -1   8     2148.09     2117.42     36.40 o 
   4  -1   8      779.30      777.57     29.13 o 
   5  -1   8     5016.38     5192.11     89.96 o 
   6  -1   8       53.42       65.23     33.26 o 
  -8   0   8       18.55       12.77     26.94 o 
  -7   0   8     3744.68     3660.11     47.05 o 
  -6   0   8     1795.08     1775.61     38.85 o 
  -5   0   8     3091.83     3021.48     66.77 o 
  -4   0   8     5403.59     5298.90     50.19 o 
  -3   0   8      168.27      173.35     10.41 o 
  -2   0   8     9511.95     9512.02    102.53 o 
  -1   0   8     1369.21     1327.28     21.86 o 
   0   0   8     5487.88     5320.52     71.86 o 
   1   0   8     5566.13     5514.70    265.26 o 
   2   0   8      261.18      253.07     18.83 o 
   3   0   8     6503.56     6297.39    152.20 o 
   4   0   8      520.12      498.37     24.92 o 
   5   0   8     3407.65     3372.20     74.57 o 
  -8   1   8     2438.19     2437.98     42.58 o 
  -7   1   8      318.55      320.59     21.80 o 
  -6   1   8     4658.00     4585.67     55.41 o 
  -5   1   8      452.14      428.98     20.83 o 
  -4   1   8     4204.10     4240.87     54.33 o 
  -3   1   8     3120.67     3160.68     28.76 o 
  -2   1   8     4628.52     4495.62     39.39 o 
  -1   1   8     8542.55     8448.73    452.96 o 
   0   1   8       12.61       18.64     17.46 o 
   1   1   8     6605.65     6500.68    178.45 o 
   2   1   8     2851.77     2698.58     51.52 o 
   3   1   8     2359.67     2201.71     47.61 o 
   4   1   8     3615.14     3517.48     54.90 o 
   5   1   8       19.35       18.63     31.10 o 
  -9   2   8        0.67        2.08     46.72 o 
  -8   2   8     3986.19     3940.07     59.98 o 
  -7   2   8      924.16      940.63     25.50 o 
  -6   2   8     2197.04     2214.39     40.18 o 
  -5   2   8     5879.63     5900.52    139.73 o 
  -4   2   8      403.00      395.45     18.10 o 
  -3   2   8     9537.42     9715.68    377.07 o 
  -2   2   8     1450.48     1439.16     65.47 o 
  -1   2   8     3568.79     3572.08    118.71 o 
   0   2   8     3926.04     4040.67    103.82 o 
   1   2   8      234.59      193.92     25.64 o 
   2   2   8     5690.98     5309.45     75.09 o 
   3   2   8      228.56      199.76     33.97 o 
   4   2   8     2754.34     2688.77     62.35 o 
  -9   3   8     1930.47     1924.79     69.78 o 
  -8   3   8     1119.22     1144.39     35.46 o 
  -7   3   8     4997.54     5115.46     91.70 o 
  -6   3   8      337.92      326.21     23.74 o 
  -5   3   8     7311.37     7581.52    114.95 o 
  -4   3   8     3411.56     3540.15     43.30 o 
  -3   3   8     1376.66     1388.43     29.86 o 
  -2   3   8     5818.28     5982.07    140.75 o 
  -1   3   8       71.53       77.21     18.44 o 
   0   3   8     6054.86     5604.79    155.46 o 
   1   3   8     1577.26     1429.92     36.42 o 
   2   3   8     2649.73     2475.68     89.90 o 
   3   3   8     2743.88     2660.57    143.20 o 
  -8   4   8      661.55      646.88     44.37 o 
  -7   4   8     2271.00     2298.06     58.53 o 
  -6   4   8     3396.00     3583.15    146.73 o 
  -5   4   8      622.51      625.52     33.16 o 
  -4   4   8     5629.06     5906.61    223.01 o 
  -3   4   8      595.67      583.17     24.89 o 
  -2   4   8     5771.40     5827.07    164.33 o 
  -1   4   8     3452.89     3331.21    106.29 o 
   0   4   8     1142.08     1135.91     35.71 o 
   1   4   8     4014.13     3963.76    116.29 o 
   2   4   8      158.20      154.42     43.21 o 
   3   4   8     2097.42     1975.30     96.20 o 
  -8   5   8     2905.71     2975.84    162.60 o 
  -7   5   8       56.33       60.52     29.02 o 
  -6   5   8     4225.63     4431.91    110.15 o 
  -5   5   8     1632.80     1726.12     39.79 o 
  -4   5   8     1881.92     2010.41     94.03 o 
  -3   5   8     3894.44     4156.48    174.67 o 
  -2   5   8      180.46      184.49     33.19 o 
  -1   5   8     3266.74     3552.99    152.34 o 
   0   5   8      922.04      942.52     47.33 o 
   1   5   8     1772.36     1835.76    129.02 o 
   2   5   8     1794.80     2016.98     94.41 o 
  -8   6   8     2222.89     2192.27    117.41 o 
  -7   6   8     2731.51     2831.21     59.57 o 
  -6   6   8      373.17      383.99     48.75 o 
  -5   6   8     3406.27     3566.28    303.50 o 
  -4   6   8      182.39      217.77     36.55 o 
  -3   6   8     3139.12     3456.40    164.04 o 
  -2   6   8     1383.41     1496.53     53.63 o 
  -1   6   8      589.57      632.53     43.26 o 
   0   6   8     3149.83     3268.67    244.56 o 
  -7   7   8     2944.09     3137.74    117.55 o 
  -6   7   8      632.79      662.75     56.35 o 
  -5   7   8     2279.89     2361.37     69.35 o 
  -4   7   8     2598.84     3019.87    219.50 o 
  -3   7   8      168.49      174.65     39.82 o 
  -2   7   8     2729.22     2916.54    137.49 o 
   2  -8   9     3136.35     3170.44    105.06 o 
   0  -7   9     2508.90     2641.18     74.03 o 
   1  -7   9     2445.97     2543.28     78.25 o 
   2  -7   9      385.74      399.64     43.63 o 
   3  -7   9     4238.21     4155.03    509.32 o 
   4  -7   9      382.89      354.44     37.20 o 
  -2  -6   9      907.77      886.84     57.29 o 
  -1  -6   9     3871.76     3888.94     86.24 o 
   0  -6   9        0.20       15.15     29.66 o 
   1  -6   9     4325.49     4595.39    148.84 o 
   2  -6   9     1511.26     1503.08    106.49 o 
   3  -6   9     1905.65     1897.58     35.77 o 
   4  -6   9     3050.59     3048.96     63.81 o 
   5  -6   9       20.21       13.22     31.94 o 
  -4  -5   9       53.16       48.11     74.07 o 
  -3  -5   9     5421.29     5715.42    149.05 o 
  -2  -5   9      858.24      850.73     38.00 o 
  -1  -5   9     2759.84     2832.16     73.87 o 
   0  -5   9     3494.61     3413.80    150.89 o 
   1  -5   9      551.17      526.84     25.39 o 
   2  -5   9     4707.22     4644.73    135.95 o 
   3  -5   9       50.03       51.87     16.76 o 
   4  -5   9     2883.20     2876.44     60.36 o 
   5  -5   9     1245.21     1227.91     36.49 o 
   6  -5   9     1120.80     1211.79     91.53 o 
  -5  -4   9     3772.03     3539.86    125.38 o 
  -4  -4   9     1815.58     1831.49     53.50 o 
  -3  -4   9     2092.52     2076.92     75.12 o 
  -2  -4   9     4412.02     4359.71     82.85 o 
  -1  -4   9       20.92       35.81     17.95 o 
   0  -4   9     7535.10     7502.73    189.41 o 
   1  -4   9      723.27      725.11     21.87 o 
   2  -4   9     2045.08     2042.47     31.43 o 
   3  -4   9     3170.76     3110.71     46.17 o 
   4  -4   9      352.52      361.80     25.56 o 
   5  -4   9     3841.10     3856.93     56.61 o 
  -6  -3   9     1933.83     1848.47    117.35 o 
  -5  -3   9      487.38      465.48     49.82 o 
  -4  -3   9     4570.91     4494.72     79.91 o 
  -3  -3   9       44.29       48.26     20.07 o 
  -2  -3   9     4720.82     4627.84    148.13 o 
  -1  -3   9     3381.17     3285.86    137.85 o 
   0  -3   9     1931.29     1848.91     45.41 o 
   1  -3   9     4011.16     3969.16     47.08 o 
   2  -3   9       80.53      102.51     16.61 o 
   3  -3   9     6311.96     6283.83     90.51 o 
   4  -3   9     1055.18     1070.80     31.30 o 
   5  -3   9     1271.21     1279.28     42.96 o 
  -6  -2   9     3446.64     3411.60     61.09 o 
  -5  -2   9     1265.88     1206.28     37.61 o 
  -4  -2   9     1559.23     1513.21     44.09 o 
  -3  -2   9     4687.75     4613.59    134.10 o 
  -2  -2   9      188.43      204.43     26.73 o 
  -1  -2   9     6064.53     6018.79    126.50 o 
   0  -2   9      111.55      112.69     12.76 o 
   1  -2   9     5233.51     5122.49     64.88 o 
   2  -2   9     3994.42     3996.05     40.52 o 
   3  -2   9     1057.44     1098.42     39.54 o 
   4  -2   9     4592.47     4597.41     82.20 o 
   5  -2   9      146.70      132.15     32.25 o 
  -7  -1   9     1669.84     1621.01     56.73 o 
  -6  -1   9      629.36      623.07     42.34 o 
  -5  -1   9     5152.55     5032.98     63.03 o 
  -4  -1   9      134.30      154.46     23.85 o 
  -3  -1   9     9261.40     9016.43    260.67 o 
  -2  -1   9     1224.22     1183.66     54.70 o 
  -1  -1   9     2948.16     2939.19     36.86 o 
   0  -1   9     7287.16     7085.70     84.55 o 
   1  -1   9       17.47       20.00     13.10 o 
   2  -1   9     5266.43     5411.49    268.05 o 
   3  -1   9     1191.25     1166.61     31.13 o 
   4  -1   9     3389.93     3312.19     75.88 o 
   5  -1   9     2114.79     2212.31     74.55 o 
  -7   0   9     4274.24     4353.79     62.69 o 
  -6   0   9      339.63      325.48     28.72 o 
  -5   0   9     5435.85     5383.82     61.25 o 
  -4   0   9     5192.85     5180.22     57.00 o 
  -3   0   9     1920.84     1952.21     36.21 o 
  -2   0   9     5776.32     5643.31     56.88 o 
  -1   0   9     1577.06     1513.95     23.63 o 
   0   0   9     5827.73     5672.50    228.00 o 
   1   0   9     2329.06     2428.25    123.35 o 
   2   0   9      940.90      943.18     63.12 o 
   3   0   9     5159.35     5075.32     84.65 o 
   4   0   9       49.08       53.34     23.29 o 
   5   0   9     1986.75     1877.10     98.26 o 
  -8   1   9     1470.03     1507.46     44.61 o 
  -7   1   9     1399.56     1385.90     40.20 o 
  -6   1   9     4605.09     4625.60     57.52 o 
  -5   1   9        0.89       -2.78     18.29 o 
  -4   1   9     5267.62     5532.45     57.72 o 
  -3   1   9     1095.40     1106.74     31.85 o 
  -2   1   9     2644.07     2641.46     60.93 o 
  -1   1   9     6640.74     6576.25    293.39 o 
   0   1   9      511.49      478.35     48.37 o 
   1   1   9     6850.15     6547.51    141.78 o 
   2   1   9     1000.00      898.15     28.60 o 
   3   1   9     3177.33     3061.21     49.64 o 
   4   1   9     1905.38     1827.42     42.43 o 
  -8   2   9     4379.14     4561.05     66.69 o 
  -7   2   9      745.12      695.06     32.32 o 
  -6   2   9     3927.66     3968.77     78.36 o 
  -5   2   9     2640.70     2717.98     65.98 o 
  -4   2   9     1082.69     1089.09     65.64 o 
  -3   2   9     7391.27     7519.14    301.46 o 
  -2   2   9      147.39      152.02     22.92 o 
  -1   2   9     5997.29     5942.45    179.62 o 
   0   2   9     2454.97     2435.91     89.22 o 
   1   2   9     2048.75     1871.28     78.40 o 
   2   2   9     3123.73     2975.79     57.62 o 
   3   2   9       18.97       31.32     35.31 o 
  -8   3   9     2024.51     2069.74     61.42 o 
  -7   3   9     4006.82     4157.19    123.68 o 
  -6   3   9      230.94      222.00     27.91 o 
  -5   3   9     5588.45     5907.39    124.38 o 
  -4   3   9     1726.27     1828.75     34.65 o 
  -3   3   9     3120.15     3231.93    100.69 o 
  -2   3   9     2834.76     2962.38     67.13 o 
  -1   3   9      203.00      199.12     23.58 o 
   0   3   9     4417.45     4086.18     73.62 o 
   1   3   9       96.14       78.46     33.15 o 
   2   3   9     1918.55     1813.44     52.35 o 
   3   3   9     1489.18     1229.54     74.59 o 
  -8   4   9       37.52       23.19     37.29 o 
  -7   4   9     3084.92     3253.21     70.12 o 
  -6   4   9     1579.42     1742.03     52.91 o 
  -5   4   9      993.60     1086.20     31.25 o 
  -4   4   9     3896.67     4109.29    108.38 o 
  -3   4   9        5.55        3.79     22.39 o 
  -2   4   9     4509.02     4705.28     55.77 o 
  -1   4   9     1668.11     1604.63     39.04 o 
   0   4   9     2064.93     1998.25     53.05 o 
   1   4   9     2076.11     2004.87     55.98 o 
   2   4   9       63.61       79.95     69.22 o 
  -8   5   9     1964.03     1904.83    122.57 o 
  -7   5   9       84.45       73.21     35.48 o 
  -6   5   9     3577.19     3976.17    265.46 o 
  -5   5   9      420.04      425.64     33.51 o 
  -4   5   9     3169.60     3484.22    210.66 o 
  -3   5   9     2606.75     2840.10    156.86 o 
  -2   5   9     1099.44     1154.04     54.92 o 
  -1   5   9     3165.59     3393.80    138.62 o 
   0   5   9       19.24       19.01     35.71 o 
  -7   6   9     1105.15     1119.45     73.50 o 
  -6   6   9     1364.30     1550.56    122.11 o 
  -5   6   9     2264.12     2419.85    143.33 o 
  -4   6   9      142.24      139.87     47.61 o 
  -3   6   9     3155.24     3313.07    179.58 o 
  -2   6   9      305.67      303.76     46.62 o 
  -1   6   9     2055.90     1987.76     74.80 o 
   1  -7  10     1015.18     1041.38     86.67 o 
   2  -7  10      500.09      490.03     50.37 o 
   3  -7  10     3502.36     3447.11     95.72 o 
  -1  -6  10     2445.52     2493.62     71.20 o 
   0  -6  10      318.36      321.89     41.56 o 
   1  -6  10     4023.25     4187.06    139.68 o 
   2  -6  10      661.30      675.28     39.58 o 
   3  -6  10     3482.56     3528.54    113.11 o 
   4  -6  10     1265.10     1214.14     39.21 o 
  -3  -5  10     3783.65     3755.78    167.40 o 
  -2  -5  10       19.89       19.27     30.91 o 
  -1  -5  10     3608.55     3706.33     85.22 o 
   0  -5  10     1290.63     1251.84     52.44 o 
   1  -5  10     1874.67     1954.19     67.20 o 
   2  -5  10     2821.54     2776.72     77.72 o 
   3  -5  10      438.63      436.29     25.22 o 
   4  -5  10     3476.30     3457.33     46.21 o 
   5  -5  10      438.32      411.44    104.24 o 
  -4  -4  10      507.01      462.79     45.42 o 
  -3  -4  10     3091.97     3085.72    121.35 o 
  -2  -4  10     2082.82     2087.46     41.58 o 
  -1  -4  10      615.89      588.66     27.01 o 
   0  -4  10     5209.03     5048.60    326.80 o 
   1  -4  10       11.01        7.16     19.59 o 
   2  -4  10     3571.65     3448.00     71.11 o 
   3  -4  10     1675.85     1637.22     37.60 o 
   4  -4  10      835.81      831.61     33.25 o 
  -5  -3  10     1723.60     1670.75     45.05 o 
  -4  -3  10     3275.84     3247.93     73.42 o 
  -3  -3  10      228.55      218.69     27.70 o 
  -2  -3  10     6448.02     6323.48    193.47 o 
  -1  -3  10     1247.76     1215.74     59.94 o 
   0  -3  10     3136.35     3167.60     68.74 o 
   1  -3  10     4291.35     4165.70     78.57 o 
   2  -3  10       77.40       60.46     18.21 o 
   3  -3  10     5004.80     5065.73     59.84 o 
   4  -3  10      304.53      321.79     31.70 o 
  -6  -2  10     4963.80     4962.49    154.60 o 
  -5  -2  10       22.85       25.90     31.90 o 
  -4  -2  10     3721.93     3673.45     55.55 o 
  -3  -2  10     3048.85     2981.55    111.94 o 
  -2  -2  10     1358.14     1291.93     52.92 o 
  -1  -2  10     4532.92     4493.13    193.97 o 
   0  -2  10       19.03       17.81     13.07 o 
   1  -2  10     7375.18     7271.27     96.34 o 
   2  -2  10     1143.50     1162.86     27.94 o 
   3  -2  10     2543.69     2530.24     73.19 o 
   4  -2  10     3062.92     3074.33     59.96 o 
  -6  -1  10     2701.23     2593.98     63.14 o 
  -5  -1  10     3016.96     2947.59     85.27 o 
  -4  -1  10       22.48       31.44     22.12 o 
  -3  -1  10     5743.92     5738.44    172.16 o 
  -2  -1  10      277.00      262.53     22.06 o 
  -1  -1  10     4498.79     4238.53     96.01 o 
   0  -1  10     4272.07     4141.82     64.16 o 
   1  -1  10     1242.27     1240.62     28.99 o 
   2  -1  10     3738.51     3807.66    171.07 o 
   3  -1  10      307.19      289.18     25.77 o 
   4  -1  10     2470.51     2492.41     56.93 o 
  -7   0  10     3840.58     3914.25     80.13 o 
  -6   0  10       42.96       47.04     34.25 o 
  -5   0  10     5078.17     5113.87     94.84 o 
  -4   0  10     2057.46     2128.31     41.53 o 
  -3   0  10     2191.19     2241.15     41.51 o 
  -2   0  10     7142.55     7023.69    197.90 o 
  -1   0  10       95.99      101.39     17.32 o 
   0   0  10     4759.06     4842.95    152.39 o 
   1   0  10     1184.57     1120.54     46.97 o 
   2   0  10     1449.37     1425.81     63.53 o 
   3   0  10     2775.02     2623.65     49.23 o 
   4   0  10      105.69       95.95     39.49 o 
  -7   1  10     2160.90     2068.73     69.64 o 
  -6   1  10     3163.76     3311.94     67.76 o 
  -5   1  10      700.99      728.52     40.57 o 
  -4   1  10     4751.93     5149.81     84.89 o 
  -3   1  10     1269.95     1326.53     50.95 o 
  -2   1  10     5673.00     5638.34    216.95 o 
  -1   1  10     2043.10     2030.45     75.40 o 
   0   1  10     1035.73     1029.89     27.58 o 
   1   1  10     4685.79     4612.23    184.58 o 
   2   1  10       34.33       38.88     23.14 o 
   3   1  10     3115.78     3014.59     60.82 o 
  -8   2  10     2151.58     2201.60     81.79 o 
  -7   2  10       45.88       45.13     30.67 o 
  -6   2  10     3819.38     3988.18    129.15 o 
  -5   2  10     1094.13     1154.63     61.21 o 
  -4   2  10     1643.31     1741.86    104.73 o 
  -3   2  10     4840.57     4931.58    222.29 o 
  -2   2  10      902.76      871.42     35.76 o 
  -1   2  10     3539.69     3479.19    103.61 o 
   0   2  10      793.25      632.01     48.35 o 
   1   2  10     2932.66     2761.82     55.25 o 
   2   2  10     1952.08     1812.33     49.51 o 
  -8   3  10     2011.29     2046.24     82.99 o 
  -7   3  10     2351.71     2519.25     51.35 o 
  -6   3  10      414.02      428.76     30.69 o 
  -5   3  10     4555.51     4720.48    104.29 o 
  -4   3  10      171.05      164.15     23.37 o 
  -3   3  10     3766.45     3850.25     87.85 o 
  -2   3  10      912.87      862.05     56.51 o 
  -1   3  10      842.45      777.96     43.33 o 
   0   3  10     3268.39     3084.30     79.68 o 
   1   3  10       18.25       14.17     37.20 o 
  -7   4  10     3053.99     3193.08     73.16 o 
  -6   4  10      892.02      880.15     41.24 o 
  -5   4  10     3132.86     3382.63     67.77 o 
  -4   4  10     1906.41     2053.81     53.99 o 
  -3   4  10      382.02      408.53     37.54 o 
  -2   4  10     4215.60     4428.38    185.72 o 
  -1   4  10      477.10      439.32     40.50 o 
   0   4  10     2960.80     2922.72     62.53 o 
  -7   5  10      927.78      945.31     53.23 o 
  -6   5  10     3000.90     3394.77    240.38 o 
  -5   5  10      115.41      132.21     35.17 o 
  -4   5  10     3357.69     3713.64    209.74 o 
  -3   5  10     1635.21     1721.15    141.60 o 
  -2   5  10     2072.91     2125.54    137.92 o 
  -1   5  10     2239.75     2353.94    232.06 o 
  -5   6  10     1564.17     1808.76     71.83 o 
  -4   6  10      432.45      472.74     86.58 o 
  -3   6  10     2568.03     2606.97     76.65 o 
  -2   6  10        8.31       18.00     91.37 o 
   0  -6  11     1639.27     1709.11     92.31 o 
   1  -6  11     3027.20     3043.49     82.79 o 
   2  -6  11        0.76       14.67     44.02 o 
  -2  -5  11      406.93      371.94     93.85 o 
  -1  -5  11     3556.36     3448.18     80.13 o 
   0  -5  11      417.50      375.44     45.68 o 
   1  -5  11     2564.42     2586.89     85.45 o 
   2  -5  11     1504.19     1442.40     40.71 o 
   3  -5  11      707.87      675.57     29.59 o 
  -3  -4  11     4332.24     4347.97    155.97 o 
  -2  -4  11     1271.52     1274.86     35.72 o 
  -1  -4  11     1278.50     1258.33     49.92 o 
   0  -4  11     3391.04     3353.12    112.07 o 
   1  -4  11      260.01      247.19     29.22 o 
   2  -4  11     4516.46     4433.19     47.13 o 
   3  -4  11      689.73      666.60     31.37 o 
  -5  -3  11     3048.34     2461.20    111.65 o 
  -4  -3  11     2362.75     2333.67    110.24 o 
  -3  -3  11     1000.26     1021.43     37.33 o 
  -2  -3  11     5259.87     5128.18    147.68 o 
  -1  -3  11       82.80       71.84     22.74 o 
   0  -3  11     5283.93     5256.06    185.19 o 
   1  -3  11     2342.37     2322.43     77.45 o 
   2  -3  11      586.63      594.56     27.04 o 
   3  -3  11     3190.04     3198.25     58.93 o 
  -5  -2  11       99.24       99.58     36.75 o 
  -4  -2  11     4291.13     4235.26    168.01 o 
  -3  -2  11      970.14      937.66     34.28 o 
  -2  -2  11     2783.73     2734.80    173.75 o 
  -1  -2  11     3865.77     3794.23    201.20 o 
   0  -2  11       91.40       87.12     17.00 o 
   1  -2  11     3807.06     3845.11     61.48 o 
   2  -2  11      566.63      567.53     24.63 o 
   3  -2  11     2945.46     2878.61     58.33 o 
  -6  -1  11     2404.06     2192.33     96.08 o 
  -5  -1  11     2460.26     2460.37     73.80 o 
  -4  -1  11      528.27      502.48     39.65 o 
  -3  -1  11     4484.97     4501.31    136.22 o 
  -2  -1  11       70.46       59.21     21.36 o 
  -1  -1  11     4354.80     4268.70    120.63 o 
   0  -1  11     1236.31     1247.64     28.68 o 
   1  -1  11     1815.88     1904.68     82.95 o 
   2  -1  11     3817.34     3797.45    178.00 o 
   3  -1  11       63.47       67.25     25.06 o 
  -6   0  11        8.80      -21.25     45.41 o 
  -5   0  11     5654.01     5799.03     88.68 o 
  -4   0  11      689.77      726.02     35.71 o 
  -3   0  11     3609.74     3769.07     96.89 o 
  -2   0  11     2859.38     2847.73     57.65 o 
  -1   0  11      442.48      403.71     28.94 o 
   0   0  11     3643.51     3603.15    105.18 o 
   1   0  11      241.90      217.98     24.89 o 
   2   0  11     2902.30     2981.28    136.47 o 
   3   0  11     1122.65     1052.03     50.40 o 
  -7   1  11     2592.79     2831.33    156.76 o 
  -6   1  11     1677.58     1694.85     73.14 o 
  -5   1  11     2122.31     2325.28     89.29 o 
  -4   1  11     3140.13     3407.26    315.92 o 
  -3   1  11       13.34       51.05     21.23 o 
  -2   1  11     3125.74     3214.88    110.98 o 
  -1   1  11     1218.52     1137.36     36.15 o 
   0   1  11     2277.89     2243.02     41.94 o 
   1   1  11     2646.70     2617.48     48.73 o 
   2   1  11      171.33      139.54     32.37 o 
  -7   2  11      289.39      322.35     72.02 o 
  -6   2  11     2933.35     3262.75    245.24 o 
  -5   2  11      139.29      141.63     40.66 o 
  -4   2  11     2758.87     3009.12    187.49 o 
  -3   2  11     1745.25     1712.48     59.99 o 
  -2   2  11      833.71      849.39     35.65 o 
  -1   2  11     5391.05     5316.69    199.96 o 
   0   2  11        4.39      -13.56     40.00 o 
   1   2  11     2887.11     2571.77     68.89 o 
  -7   3  11      784.05      841.38     70.35 o 
  -6   3  11     1429.00     1529.95     63.56 o 
  -5   3  11     3076.47     3450.82     82.72 o 
  -4   3  11      121.44      131.23     32.81 o 
  -3   3  11     3704.79     3774.18    112.99 o 
  -2   3  11      714.46      699.00     78.83 o 
  -1   3  11     3094.61     2886.84    127.88 o 
   0   3  11     1255.53     1122.91     54.99 o 
  -7   4  11     2473.53     2602.47    123.01 o 
  -6   4  11       62.15       55.37     34.98 o 
  -5   4  11     2917.78     3303.03     65.73 o 
  -4   4  11     1120.50     1180.96     53.92 o 
  -3   4  11     1241.16     1344.16     56.33 o 
  -2   4  11     2828.86     2936.89     76.97 o 
  -1   4  11       72.69       70.70     51.05 o 
  -6   5  11     1653.31     1780.52     61.05 o 
  -5   5  11      328.77      368.77     47.65 o 
  -4   5  11     3699.73     4255.85    354.34 o 
  -3   5  11      415.86      352.21     87.27 o 
   2  -5  12     1341.57     1349.91     63.82 o 
  -2  -4  12      602.21      552.17     43.71 o 
  -1  -4  12     2371.38     2297.76     86.86 o 
   0  -4  12     1899.64     1871.93     88.82 o 
   1  -4  12      689.81      638.57     48.87 o 
   2  -4  12     3119.48     3009.83     51.10 o 
  -3  -3  12     1157.50     1170.86     80.34 o 
  -2  -3  12     3304.56     3263.92    154.39 o 
  -1  -3  12       31.25       29.87     26.85 o 
   0  -3  12     4042.35     4032.63    130.65 o 
   1  -3  12      630.03      591.63     28.80 o 
   2  -3  12     1371.27     1319.25     55.43 o 
  -4  -2  12     3530.04     3572.64    140.87 o 
  -3  -2  12      161.66      152.70     31.36 o 
  -2  -2  12     3647.03     3698.56    170.90 o 
  -1  -2  12     2261.88     2259.55     71.92 o 
   0  -2  12      729.86      718.50     27.01 o 
   1  -2  12     2924.07     2937.13     84.15 o 
   2  -2  12       72.87       63.13     28.74 o 
  -5  -1  12      519.84      519.57    150.33 o 
  -4  -1  12     1580.58     1651.89     79.24 o 
  -3  -1  12     2756.33     2815.98    112.50 o 
  -2  -1  12      199.53      208.45     33.16 o 
  -1  -1  12     3628.07     3671.23    126.40 o 
   0  -1  12      280.90      289.25     26.32 o 
   1  -1  12     3317.64     3371.91    117.32 o 
   2  -1  12     1698.65     1736.96     49.24 o 
  -6   0  12      784.75      672.61    176.38 o 
  -5   0  12     2782.11     3003.88     83.39 o 
  -4   0  12      162.81      212.24     34.88 o 
  -3   0  12     3697.21     4006.21    127.67 o 
  -2   0  12      995.31     1031.14     48.61 o 
  -1   0  12     1375.22     1458.56     94.44 o 
   0   0  12     2859.03     2963.22    109.30 o 
   1   0  12      151.14      142.08     26.88 o 
   2   0  12     1960.50     2048.21     86.80 o 
  -5   1  12     2011.97     2194.56    149.16 o 
  -4   1  12     2685.52     2919.85     78.84 o 
  -3   1  12      492.90      526.13     34.74 o 
  -2   1  12     3112.16     3168.08    128.04 o 
  -1   1  12      203.66      199.70     31.58 o 
   0   1  12     2991.18     3025.34     67.92 o 
   1   1  12     1082.28     1037.90     45.57 o 
  -5   2  12       34.74       45.69     48.86 o 
  -4   2  12     3513.45     3989.93    150.78 o 
  -3   2  12      766.74      709.50     36.25 o 
  -2   2  12     3049.77     3140.46     77.69 o 
  -1   2  12     2913.06     2858.35    121.45 o 
   0   2  12      136.59      105.96     35.67 o 
  -5   3  12     1563.92     1696.02     66.57 o 
  -4   3  12      848.31      904.65     54.72 o 
  -3   3  12     4158.44     4150.79    238.59 o 
  -2   3  12        1.62        0.27     39.60 o 
  -5   4  12     3052.50     3156.77    180.18 o 
  -4   4  12      672.81      702.70     59.28 o 
  -2  -3  13     1568.38     1447.74     98.89 o 
  -1  -3  13      224.30      188.38     51.57 o 
  -3  -2  13       97.60      111.25     52.14 o 
  -2  -2  13     2889.67     3081.35     86.94 o 
  -1  -2  13      702.58      726.81     44.56 o 
   0  -2  13     1912.96     2010.75    128.81 o 
   1  -2  13     1492.97     1474.78     65.57 o 
  -4  -1  13     2046.35     2211.32     90.63 o 
  -3  -1  13     1059.41     1156.14     56.69 o 
  -2  -1  13      914.52      922.16     51.91 o 
  -1  -1  13     2579.30     2838.80     86.09 o 
   0  -1  13        0.14        1.17     33.06 o 
   1  -1  13     3155.03     3357.15    114.98 o 
  -3   0  13     3596.85     3899.82     68.50 o 
  -2   0  13      283.74      315.27     38.32 o 
  -1   0  13     2662.65     2832.92    145.71 o 
   0   0  13     2269.93     2254.20    102.50 o 
  -3   1  13     1380.07     1453.80     84.79 o 
  -2   1  13     2603.09     2562.17     69.96 o 
  -1   1  13        5.57       -4.14     45.46 o 
   0   1  13     2217.52     2275.80     76.42 o 
  -3   2  13      236.41      214.71     52.39 o 
  -2   2  13     2233.54     2154.89     93.96 o 
                                                 
